# Supplementary material for: The inhibitor protein IF1 from mammalian mitochondria inhibits ATP hydrolysis but not ATP synthesis by the ATP synthase complex
Source: J Biol Chem. 2024 Jan 26;300(3):105690. doi: 10.1016/j.jbc.2024.105690 (PMC10906535; doi:10.1016/j.jbc.2024.105690)
Supplement: Supporting Data Files [file mmc2.xlsx]

## Sheet: S1
Time (s)	0.031 μM Bov IF1(1-84)-Y33W			0.031 μM Bov IF1(1-84)-Y33W_ Zero adjusted			0.063 μM Bov IF1(1-84)-Y33W			0.063 μM Bov IF1(1-84)-Y33W_ Zero adjusted			0.251 μM Bov IF1(1-84)-Y33W			0.251 μM Bov IF1(1-84)-Y33W_ Zero adjusted
0	0.7374	0.7813	0.7857	0	0	0	0.7284	0.7769	0.7825	0	0	0	0.7352	0.7868	0.801	0	0	0
5	0.7271	0.7666	0.7771	-0.0103	-0.0147	-0.0086	0.7224	0.7644	0.7751	-0.006	-0.0125	-0.0074	0.7298	0.7768	0.7906	-0.0054	-0.01	-0.0104
10	0.7151	0.7559	0.7686	-0.0223	-0.0254	-0.0171	0.7158	0.7508	0.767	-0.0126	-0.0261	-0.0155	0.7226	0.7699	0.7817	-0.0126	-0.0169	-0.0193
15	0.7042	0.745	0.7601	-0.0332	-0.0363	-0.0256	0.7045	0.746	0.7577	-0.0239	-0.0309	-0.0248	0.715	0.7703	0.7713	-0.0202	-0.0165	-0.0297
20	0.6957	0.7389	0.7508	-0.0417	-0.0424	-0.0349	0.6951	0.7372	0.7467	-0.0333	-0.0397	-0.0358	0.7098	0.7575	0.7619	-0.0254	-0.0293	-0.0391
25	0.6867	0.7302	0.7432	-0.0507	-0.0511	-0.0425	0.6848	0.7269	0.7355	-0.0436	-0.05	-0.047	0.7022	0.7511	0.7551	-0.033	-0.0357	-0.0459
30	0.6772	0.7227	0.7361	-0.0602	-0.0586	-0.0496	0.6759	0.7177	0.7303	-0.0525	-0.0592	-0.0522	0.6976	0.7442	0.7471	-0.0376	-0.0426	-0.0539
35	0.6664	0.7137	0.7282	-0.071	-0.0676	-0.0575	0.6686	0.7072	0.724	-0.0598	-0.0697	-0.0585	0.6922	0.7377	0.7388	-0.043	-0.0491	-0.0622
40	0.656	0.6981	0.7201	-0.0814	-0.0832	-0.0656	0.6621	0.6968	0.7197	-0.0663	-0.0801	-0.0628	0.6873	0.7319	0.7328	-0.0479	-0.0549	-0.0682
45	0.6455	0.6813	0.7097	-0.0919	-0.1	-0.076	0.656	0.6864	0.7133	-0.0724	-0.0905	-0.0692	0.6818	0.7273	0.7244	-0.0534	-0.0595	-0.0766
50	0.634	0.6702	0.7013	-0.1034	-0.1111	-0.0844	0.65	0.6772	0.7063	-0.0784	-0.0997	-0.0762	0.6758	0.7181	0.7192	-0.0594	-0.0687	-0.0818
55	0.6227	0.6595	0.6914	-0.1147	-0.1218	-0.0943	0.644	0.6731	0.6983	-0.0844	-0.1038	-0.0842	0.6703	0.7123	0.7128	-0.0649	-0.0745	-0.0882
60	0.6122	0.651	0.6804	-0.1252	-0.1303	-0.1053	0.6377	0.6683	0.6889	-0.0907	-0.1086	-0.0936	0.6655	0.7079	0.7046	-0.0697	-0.0789	-0.0964
65	0.6033	0.6359	0.6698	-0.1341	-0.1454	-0.1159	0.6313	0.6595	0.6795	-0.0971	-0.1174	-0.103	0.6629	0.701	0.7007	-0.0723	-0.0858	-0.1003
70	0.5953	0.6243	0.6574	-0.1421	-0.157	-0.1283	0.625	0.6531	0.668	-0.1034	-0.1238	-0.1145	0.6599	0.6965	0.6978	-0.0753	-0.0903	-0.1032
75	0.5876	0.6141	0.6462	-0.1498	-0.1672	-0.1395	0.6196	0.646	0.6572	-0.1088	-0.1309	-0.1253	0.6553	0.6924	0.695	-0.0799	-0.0944	-0.106
80	0.5797	0.6039	0.6357	-0.1577	-0.1774	-0.15	0.6132	0.6372	0.6482	-0.1152	-0.1397	-0.1343	0.6518	0.6886	0.6917	-0.0834	-0.0982	-0.1093
85	0.5699	0.5916	0.6254	-0.1675	-0.1897	-0.1603	0.6073	0.6274	0.6401	-0.1211	-0.1495	-0.1424	0.6485	0.6841	0.6861	-0.0867	-0.1027	-0.1149
90	0.5617	0.5804	0.6158	-0.1757	-0.2009	-0.1699	0.6025	0.6201	0.6309	-0.1259	-0.1568	-0.1516	0.6451	0.6804	0.6818	-0.0901	-0.1064	-0.1192
95	0.5537	0.5692	0.6061	-0.1837	-0.2121	-0.1796	0.5973	0.6141	0.6228	-0.1311	-0.1628	-0.1597	0.6428	0.6768	0.6794	-0.0924	-0.11	-0.1216
100	0.5456	0.5585	0.5952	-0.1918	-0.2228	-0.1905	0.593	0.6082	0.6154	-0.1354	-0.1687	-0.1671	0.6399	0.6736	0.6772	-0.0953	-0.1132	-0.1238
105	0.538	0.55	0.5875	-0.1994	-0.2313	-0.1982	0.5873	0.6031	0.608	-0.1411	-0.1738	-0.1745	0.6374	0.6706	0.6746	-0.0978	-0.1162	-0.1264
110	0.5305	0.541	0.5754	-0.2069	-0.2403	-0.2103	0.5834	0.5979	0.6012	-0.145	-0.179	-0.1813	0.6342	0.6675	0.6715	-0.101	-0.1193	-0.1295
115	0.5244	0.5332	0.5684	-0.213	-0.2481	-0.2173	0.5785	0.5926	0.596	-0.1499	-0.1843	-0.1865	0.6319	0.6645	0.6698	-0.1033	-0.1223	-0.1312
120	0.5205	0.5258	0.5602	-0.2169	-0.2555	-0.2255	0.5738	0.5874	0.5893	-0.1546	-0.1895	-0.1932	0.6295	0.6617	0.667	-0.1057	-0.1251	-0.134
125	0.5097	0.5189	0.5517	-0.2277	-0.2624	-0.234	0.5698	0.5819	0.5823	-0.1586	-0.195	-0.2002	0.6274	0.659	0.6643	-0.1078	-0.1278	-0.1367
130	0.5025	0.5118	0.5412	-0.2349	-0.2695	-0.2445	0.566	0.5767	0.5774	-0.1624	-0.2002	-0.2051	0.6249	0.6563	0.6609	-0.1103	-0.1305	-0.1401
135	0.4954	0.5047	0.5317	-0.242	-0.2766	-0.254	0.5619	0.5719	0.5722	-0.1665	-0.205	-0.2103	0.623	0.6541	0.6573	-0.1122	-0.1327	-0.1437
140	0.4889	0.4985	0.5261	-0.2485	-0.2828	-0.2596	0.5586	0.5673	0.5668	-0.1698	-0.2096	-0.2157	0.6204	0.6519	0.6541	-0.1148	-0.1349	-0.1469
145	0.4826	0.4917	0.5213	-0.2548	-0.2896	-0.2644	0.5555	0.5629	0.5611	-0.1729	-0.214	-0.2214	0.6189	0.6492	0.6508	-0.1163	-0.1376	-0.1502
150	0.4764	0.4847	0.5124	-0.261	-0.2966	-0.2733	0.5522	0.5591	0.5551	-0.1762	-0.2178	-0.2274	0.616	0.6482	0.6479	-0.1192	-0.1386	-0.1531
155	0.4703	0.4791	0.5057	-0.2671	-0.3022	-0.28	0.5493	0.5559	0.5496	-0.1791	-0.221	-0.2329	0.6135	0.6466	0.6453	-0.1217	-0.1402	-0.1557
160	0.4641	0.4728	0.4962	-0.2733	-0.3085	-0.2895	0.5478	0.5521	0.5448	-0.1806	-0.2248	-0.2377	0.6112	0.6435	0.6435	-0.124	-0.1433	-0.1575
165	0.4588	0.4669	0.4885	-0.2786	-0.3144	-0.2972	0.5469	0.5486	0.5395	-0.1815	-0.2283	-0.243	0.6093	0.6412	0.641	-0.1259	-0.1456	-0.16
170	0.4527	0.4616	0.4818	-0.2847	-0.3197	-0.3039	0.5409	0.5452	0.5345	-0.1875	-0.2317	-0.248	0.6073	0.6393	0.6386	-0.1279	-0.1475	-0.1624
175	0.4472	0.4566	0.475	-0.2902	-0.3247	-0.3107	0.5381	0.542	0.531	-0.1903	-0.2349	-0.2515	0.6058	0.638	0.6368	-0.1294	-0.1488	-0.1642
180	0.442	0.4515	0.4698	-0.2954	-0.3298	-0.3159	0.5356	0.5386	0.5263	-0.1928	-0.2383	-0.2562	0.6033	0.6363	0.6378	-0.1319	-0.1505	-0.1632
185	0.4362	0.4459	0.4627	-0.3012	-0.3354	-0.323	0.5333	0.5352	0.5239	-0.1951	-0.2417	-0.2586	0.6025	0.635	0.6319	-0.1327	-0.1518	-0.1691
190	0.4308	0.4406	0.4576	-0.3066	-0.3407	-0.3281	0.531	0.5321	0.5217	-0.1974	-0.2448	-0.2608	0.6018	0.6326	0.63	-0.1334	-0.1542	-0.171
195	0.4258	0.435	0.4528	-0.3116	-0.3463	-0.3329	0.5286	0.5293	0.519	-0.1998	-0.2476	-0.2635	0.5994	0.6309	0.628	-0.1358	-0.1559	-0.173
200	0.4203	0.4295	0.4474	-0.3171	-0.3518	-0.3383	0.5268	0.5265	0.5173	-0.2016	-0.2504	-0.2652	0.5971	0.6293	0.6255	-0.1381	-0.1575	-0.1755
205	0.4155	0.4244	0.4426	-0.3219	-0.3569	-0.3431	0.5249	0.524	0.5142	-0.2035	-0.2529	-0.2683	0.5955	0.6276	0.6238	-0.1397	-0.1592	-0.1772
210	0.4107	0.4195	0.4375	-0.3267	-0.3618	-0.3482	0.5227	0.5217	0.511	-0.2057	-0.2552	-0.2715	0.5943	0.626	0.6216	-0.1409	-0.1608	-0.1794
215	0.406	0.4145	0.4323	-0.3314	-0.3668	-0.3534	0.5205	0.519	0.5086	-0.2079	-0.2579	-0.2739	0.5927	0.6243	0.6199	-0.1425	-0.1625	-0.1811
220	0.4007	0.4096	0.4269	-0.3367	-0.3717	-0.3588	0.5185	0.5167	0.5041	-0.2099	-0.2602	-0.2784	0.5913	0.6229	0.618	-0.1439	-0.1639	-0.183
225	0.3961	0.4048	0.422	-0.3413	-0.3765	-0.3637	0.5166	0.5144	0.5017	-0.2118	-0.2625	-0.2808	0.5902	0.6215	0.6158	-0.145	-0.1653	-0.1852
230	0.3917	0.4003	0.4169	-0.3457	-0.381	-0.3688	0.5147	0.5123	0.4982	-0.2137	-0.2646	-0.2843	0.5894	0.6197	0.6136	-0.1458	-0.1671	-0.1874
235	0.3869	0.3959	0.4121	-0.3505	-0.3854	-0.3736	0.5127	0.5101	0.4962	-0.2157	-0.2668	-0.2863	0.5876	0.618	0.6118	-0.1476	-0.1688	-0.1892
240	0.383	0.3925	0.4078	-0.3544	-0.3888	-0.3779	0.5116	0.5082	0.4935	-0.2168	-0.2687	-0.289	0.5866	0.6167	0.61	-0.1486	-0.1701	-0.191
245	0.3788	0.3871	0.4031	-0.3586	-0.3942	-0.3826	0.5096	0.5061	0.4917	-0.2188	-0.2708	-0.2908	0.5855	0.6153	0.6077	-0.1497	-0.1715	-0.1933
250	0.3745	0.3829	0.3989	-0.3629	-0.3984	-0.3868	0.5081	0.504	0.4897	-0.2203	-0.2729	-0.2928	0.584	0.6131	0.6059	-0.1512	-0.1737	-0.1951
255	0.3708	0.3792	0.3943	-0.3666	-0.4021	-0.3914	0.5058	0.5024	0.4866	-0.2226	-0.2745	-0.2959	0.5828	0.6118	0.6045	-0.1524	-0.175	-0.1965
260	0.3671	0.3756	0.3901	-0.3703	-0.4057	-0.3956	0.5044	0.5003	0.4839	-0.224	-0.2766	-0.2986	0.5818	0.6101	0.6028	-0.1534	-0.1767	-0.1982
265	0.3634	0.3721	0.386	-0.374	-0.4092	-0.3997	0.5027	0.4982	0.4819	-0.2257	-0.2787	-0.3006	0.5815	0.6088	0.6015	-0.1537	-0.178	-0.1995
270	0.36	0.3682	0.3818	-0.3774	-0.4131	-0.4039	0.5007	0.4963	0.4791	-0.2277	-0.2806	-0.3034	0.5812	0.6078	0.5993	-0.154	-0.179	-0.2017
275	0.357	0.365	0.3783	-0.3804	-0.4163	-0.4074	0.4991	0.4947	0.4764	-0.2293	-0.2822	-0.3061	0.5797	0.6067	0.5968	-0.1555	-0.1801	-0.2042
280	0.354	0.3618	0.3747	-0.3834	-0.4195	-0.411	0.4977	0.4931	0.475	-0.2307	-0.2838	-0.3075	0.5769	0.605	0.5944	-0.1583	-0.1818	-0.2066
285	0.3511	0.3586	0.3706	-0.3863	-0.4227	-0.4151	0.4959	0.4913	0.4757	-0.2325	-0.2856	-0.3068	0.5758	0.604	0.593	-0.1594	-0.1828	-0.208
290	0.3483	0.3555	0.3674	-0.3891	-0.4258	-0.4183	0.4944	0.4897	0.47	-0.234	-0.2872	-0.3125	0.5745	0.6022	0.5914	-0.1607	-0.1846	-0.2096
295	0.3454	0.352	0.3637	-0.392	-0.4293	-0.422	0.4924	0.4879	0.4677	-0.236	-0.289	-0.3148	0.5732	0.6009	0.59	-0.162	-0.1859	-0.211
300	0.3432	0.349	0.3603	-0.3942	-0.4323	-0.4254	0.4914	0.4865	0.4657	-0.237	-0.2904	-0.3168	0.5724	0.5994	0.5887	-0.1628	-0.1874	-0.2123
305	0.341	0.3456	0.3562	-0.3964	-0.4357	-0.4295	0.4894	0.485	0.4639	-0.239	-0.2919	-0.3186	0.5709	0.5986	0.5873	-0.1643	-0.1882	-0.2137
310	0.34	0.343	0.3535	-0.3974	-0.4383	-0.4322	0.4876	0.4841	0.4619	-0.2408	-0.2928	-0.3206	0.5698	0.5969	0.5858	-0.1654	-0.1899	-0.2152
315	0.3367	0.3401	0.3501	-0.4007	-0.4412	-0.4356	0.4859	0.4828	0.459	-0.2425	-0.2941	-0.3235	0.5718	0.5953	0.5838	-0.1634	-0.1915	-0.2172
320	0.3336	0.3372	0.3469	-0.4038	-0.4441	-0.4388	0.4844	0.4809	0.4573	-0.244	-0.296	-0.3252	0.5681	0.5942	0.5829	-0.1671	-0.1926	-0.2181
325	0.3308	0.3339	0.343	-0.4066	-0.4474	-0.4427	0.4826	0.4787	0.4556	-0.2458	-0.2982	-0.3269	0.5668	0.5928	0.5821	-0.1684	-0.194	-0.2189
330	0.328	0.3309	0.3398	-0.4094	-0.4504	-0.4459	0.4812	0.4779	0.4543	-0.2472	-0.299	-0.3282	0.5647	0.5914	0.5809	-0.1705	-0.1954	-0.2201
335	0.3256	0.3278	0.3366	-0.4118	-0.4535	-0.4491	0.4795	0.4764	0.4528	-0.2489	-0.3005	-0.3297	0.5633	0.59	0.5805	-0.1719	-0.1968	-0.2205
340	0.3231	0.3252	0.3333	-0.4143	-0.4561	-0.4524	0.478	0.475	0.4502	-0.2504	-0.3019	-0.3323	0.5622	0.5885	0.5786	-0.173	-0.1983	-0.2224
345	0.3206	0.3221	0.3304	-0.4168	-0.4592	-0.4553	0.4767	0.4748	0.4476	-0.2517	-0.3021	-0.3349	0.561	0.5875	0.5766	-0.1742	-0.1993	-0.2244
350	0.3178	0.3191	0.3268	-0.4196	-0.4622	-0.4589	0.4753	0.472	0.4458	-0.2531	-0.3049	-0.3367	0.5595	0.5863	0.5743	-0.1757	-0.2005	-0.2267
355	0.3152	0.3167	0.3236	-0.4222	-0.4646	-0.4621	0.4739	0.47	0.4438	-0.2545	-0.3069	-0.3387	0.5583	0.5849	0.5735	-0.1769	-0.2019	-0.2275
360	0.3128	0.3129	0.3205	-0.4246	-0.4684	-0.4652	0.4727	0.4686	0.4421	-0.2557	-0.3083	-0.3404	0.5567	0.5834	0.5726	-0.1785	-0.2034	-0.2284
365	0.3105	0.3101	0.3181	-0.4269	-0.4712	-0.4676	0.4705	0.4671	0.44	-0.2579	-0.3098	-0.3425	0.5563	0.5822	0.5717	-0.1789	-0.2046	-0.2293
370	0.3075	0.307	0.3142	-0.4299	-0.4743	-0.4715	0.4685	0.4653	0.438	-0.2599	-0.3116	-0.3445	0.5552	0.5812	0.5707	-0.18	-0.2056	-0.2303
375	0.3049	0.3038	0.3116	-0.4325	-0.4775	-0.4741	0.4667	0.4635	0.4361	-0.2617	-0.3134	-0.3464	0.5543	0.5802	0.5687	-0.1809	-0.2066	-0.2323
380	0.3022	0.3012	0.3076	-0.4352	-0.4801	-0.4781	0.4649	0.4621	0.4353	-0.2635	-0.3148	-0.3472	0.5538	0.5788	0.5677	-0.1814	-0.208	-0.2333
385	0.3031	0.2987	0.3043	-0.4343	-0.4826	-0.4814	0.463	0.4608	0.4333	-0.2654	-0.3161	-0.3492	0.5512	0.5779	0.5668	-0.184	-0.2089	-0.2342
390	0.2977	0.2959	0.3016	-0.4397	-0.4854	-0.4841	0.4615	0.4588	0.4318	-0.2669	-0.3181	-0.3507	0.5497	0.5763	0.5656	-0.1855	-0.2105	-0.2354
395	0.2965	0.2934	0.2982	-0.4409	-0.4879	-0.4875	0.4601	0.4578	0.4298	-0.2683	-0.3191	-0.3527	0.548	0.5749	0.5649	-0.1872	-0.2119	-0.2361
400	0.2926	0.2903	0.2955	-0.4448	-0.491	-0.4902	0.4585	0.4557	0.4279	-0.2699	-0.3212	-0.3546	0.5465	0.5737	0.5638	-0.1887	-0.2131	-0.2372
405	0.2898	0.2871	0.2923	-0.4476	-0.4942	-0.4934	0.4568	0.454	0.427	-0.2716	-0.3229	-0.3555	0.5448	0.5725	0.5628	-0.1904	-0.2143	-0.2382
410	0.2874	0.2842	0.289	-0.45	-0.4971	-0.4967	0.4554	0.4527	0.425	-0.273	-0.3242	-0.3575	0.5438	0.5717	0.5616	-0.1914	-0.2151	-0.2394
415	0.2856	0.2814	0.2884	-0.4518	-0.4999	-0.4973	0.4538	0.4514	0.4232	-0.2746	-0.3255	-0.3593	0.5431	0.5704	0.5612	-0.1921	-0.2164	-0.2398
420	0.2829	0.2787	0.2836	-0.4545	-0.5026	-0.5021	0.452	0.45	0.422	-0.2764	-0.3269	-0.3605	0.5417	0.5693	0.5603	-0.1935	-0.2175	-0.2407
425	0.2801	0.2759	0.2803	-0.4573	-0.5054	-0.5054	0.4503	0.4489	0.4219	-0.2781	-0.328	-0.3606	0.5395	0.5681	0.5591	-0.1957	-0.2187	-0.2419
430	0.278	0.2731	0.2775	-0.4594	-0.5082	-0.5082	0.449	0.4472	0.4179	-0.2794	-0.3297	-0.3646	0.5382	0.5667	0.5575	-0.197	-0.2201	-0.2435
435	0.2754	0.2703	0.2744	-0.462	-0.511	-0.5113	0.4473	0.4453	0.4177	-0.2811	-0.3316	-0.3648	0.5369	0.5656	0.5564	-0.1983	-0.2212	-0.2446
440	0.2727	0.2677	0.2715	-0.4647	-0.5136	-0.5142	0.4457	0.4437	0.4184	-0.2827	-0.3332	-0.3641	0.5355	0.5644	0.5556	-0.1997	-0.2224	-0.2454
445	0.2706	0.265	0.2689	-0.4668	-0.5163	-0.5168	0.4442	0.4424	0.4128	-0.2842	-0.3345	-0.3697	0.5348	0.5634	0.555	-0.2004	-0.2234	-0.246
450	0.2683	0.2624	0.2659	-0.4691	-0.5189	-0.5198	0.4427	0.4404	0.412	-0.2857	-0.3365	-0.3705	0.5332	0.562	0.554	-0.202	-0.2248	-0.247
455	0.2661	0.2599	0.2635	-0.4713	-0.5214	-0.5222	0.441	0.4391	0.4101	-0.2874	-0.3378	-0.3724	0.5313	0.5609	0.553	-0.2039	-0.2259	-0.248
460	0.2641	0.2574	0.2606	-0.4733	-0.5239	-0.5251	0.4395	0.4375	0.4078	-0.2889	-0.3394	-0.3747	0.5302	0.56	0.5518	-0.205	-0.2268	-0.2492
465	0.2691	0.2551	0.2581	-0.4683	-0.5262	-0.5276	0.4381	0.4362	0.4061	-0.2903	-0.3407	-0.3764	0.5291	0.5589	0.5507	-0.2061	-0.2279	-0.2503
470	0.2683	0.2524	0.2559	-0.4691	-0.5289	-0.5298	0.4365	0.4344	0.4046	-0.2919	-0.3425	-0.3779	0.528	0.559	0.5499	-0.2072	-0.2278	-0.2511
475	0.2578	0.2499	0.2536	-0.4796	-0.5314	-0.5321	0.4355	0.4328	0.4028	-0.2929	-0.3441	-0.3797	0.5264	0.5581	0.5488	-0.2088	-0.2287	-0.2522
480	0.2561	0.2469	0.2506	-0.4813	-0.5344	-0.5351	0.4336	0.4311	0.4015	-0.2948	-0.3458	-0.381	0.5253	0.5555	0.5478	-0.2099	-0.2313	-0.2532
485	0.2542	0.2445	0.2477	-0.4832	-0.5368	-0.538	0.432	0.4294	0.3998	-0.2964	-0.3475	-0.3827	0.5243	0.5544	0.5463	-0.2109	-0.2324	-0.2547
490	0.2523	0.2418	0.2455	-0.4851	-0.5395	-0.5402	0.4307	0.4278	0.3985	-0.2977	-0.3491	-0.384	0.5232	0.5534	0.5455	-0.212	-0.2334	-0.2555
495	0.2504	0.2393	0.2438	-0.487	-0.542	-0.5419	0.43	0.4264	0.3968	-0.2984	-0.3505	-0.3857	0.5224	0.5527	0.5448	-0.2128	-0.2341	-0.2562
500	0.249	0.2373	0.241	-0.4884	-0.544	-0.5447	0.428	0.4251	0.3948	-0.3004	-0.3518	-0.3877	0.5214	0.552	0.5438	-0.2138	-0.2348	-0.2572
505	0.2465	0.2356	0.2391	-0.4909	-0.5457	-0.5466	0.4261	0.4231	0.394	-0.3023	-0.3538	-0.3885	0.5194	0.5508	0.5424	-0.2158	-0.236	-0.2586
510	0.2445	0.2335	0.2359	-0.4929	-0.5478	-0.5498	0.4249	0.422	0.392	-0.3035	-0.3549	-0.3905	0.5184	0.5495	0.5414	-0.2168	-0.2373	-0.2596
515	0.2433	0.2316	0.2339	-0.4941	-0.5497	-0.5518	0.4233	0.4206	0.3898	-0.3051	-0.3563	-0.3927	0.5175	0.5483	0.5403	-0.2177	-0.2385	-0.2607
520	0.2413	0.2301	0.2319	-0.4961	-0.5512	-0.5538	0.4217	0.4192	0.3884	-0.3067	-0.3577	-0.3941	0.5162	0.5473	0.5391	-0.219	-0.2395	-0.2619
525	0.2395	0.2284	0.23	-0.4979	-0.5529	-0.5557	0.4204	0.4176	0.3873	-0.308	-0.3593	-0.3952	0.515	0.5467	0.5383	-0.2202	-0.2401	-0.2627
530	0.2375	0.2272	0.2292	-0.4999	-0.5541	-0.5565	0.4191	0.4163	0.386	-0.3093	-0.3606	-0.3965	0.5138	0.546	0.5372	-0.2214	-0.2408	-0.2638
535	0.2358	0.2268	0.2272	-0.5016	-0.5545	-0.5585	0.418	0.4152	0.3844	-0.3104	-0.3617	-0.3981	0.5133	0.5458	0.5368	-0.2219	-0.241	-0.2642
540	0.2342	0.2266	0.2252	-0.5032	-0.5547	-0.5605	0.4162	0.4136	0.3828	-0.3122	-0.3633	-0.3997	0.5123	0.5442	0.5363	-0.2229	-0.2426	-0.2647
545	0.2323	0.2254	0.2233	-0.5051	-0.5559	-0.5624	0.4148	0.4123	0.381	-0.3136	-0.3646	-0.4015	0.5111	0.5431	0.535	-0.2241	-0.2437	-0.266
550	0.2304	0.2256	0.2242	-0.507	-0.5557	-0.5615	0.4135	0.4107	0.3792	-0.3149	-0.3662	-0.4033	0.51	0.5421	0.534	-0.2252	-0.2447	-0.267
555	0.2285	0.2255	0.2221	-0.5089	-0.5558	-0.5636	0.4119	0.4091	0.378	-0.3165	-0.3678	-0.4045	0.5091	0.5406	0.5326	-0.2261	-0.2462	-0.2684
560	0.2269	0.225	0.2216	-0.5105	-0.5563	-0.5641	0.4106	0.4076	0.3775	-0.3178	-0.3693	-0.405	0.508	0.5396	0.5317	-0.2272	-0.2472	-0.2693
565	0.2254	0.2251	0.2218	-0.512	-0.5562	-0.5639	0.4091	0.4064	0.3758	-0.3193	-0.3705	-0.4067	0.5068	0.5387	0.5305	-0.2284	-0.2481	-0.2705
570	0.2242	0.2252	0.2208	-0.5132	-0.5561	-0.5649	0.4081	0.405	0.374	-0.3203	-0.3719	-0.4085	0.5061	0.5378	0.5297	-0.2291	-0.249	-0.2713
575	0.2231	0.2249	0.2208	-0.5143	-0.5564	-0.5649	0.4067	0.4034	0.3731	-0.3217	-0.3735	-0.4094	0.5049	0.537	0.5288	-0.2303	-0.2498	-0.2722
580	0.2224	0.225	0.221	-0.515	-0.5563	-0.5647	0.4052	0.4022	0.3714	-0.3232	-0.3747	-0.4111	0.5041	0.5365	0.5276	-0.2311	-0.2503	-0.2734
585	0.2223	0.2256	0.2208	-0.5151	-0.5557	-0.5649	0.404	0.401	0.3702	-0.3244	-0.3759	-0.4123	0.5035	0.5352	0.5265	-0.2317	-0.2516	-0.2745
590	0.222	0.2254	0.2205	-0.5154	-0.5559	-0.5652	0.4026	0.3995	0.3689	-0.3258	-0.3774	-0.4136	0.5023	0.5343	0.5253	-0.2329	-0.2525	-0.2757
595	0.2216	0.2255	0.2205	-0.5158	-0.5558	-0.5652	0.4016	0.3985	0.367	-0.3268	-0.3784	-0.4155	0.5014	0.5333	0.5245	-0.2338	-0.2535	-0.2765
600	0.2217	0.225	0.2204	-0.5157	-0.5563	-0.5653	0.4003	0.3967	0.3654	-0.3281	-0.3802	-0.4171	0.5006	0.5324	0.5238	-0.2346	-0.2544	-0.2772
	2	3	4	6
	0.01007	0.0127	0.01265	0.009201
	1.5	1.75	2
	0.009128	0.009481	0.009816
	0.0785125	0.094215	0.109918	0.18843
	0.008308	0.009128	0.009481	0.0127

## Sheet: S2
Time (s)	0.051 μM Bov IF1(1-84)-Y33W-H49K			0.051 μM Bov IF1(1-84)-Y33W-H49K_ Zero adjusted			0.102 μM Bov IF1(1-84)-Y33W-H49K			0.102 μM Bov IF1(1-84)-Y33W-H49K_ Zero adjusted			0.204 μM Bov IF1(1-84)-Y33W-H49K		0.204 μM Bov IF1(1-84)-Y33W-H49K_ Zero adjusted
0	0.8478	0.8323	0.9165	0	0	0	0.8434	0.8295	0.9186	0	0	0	0.8519	0.8346	0	0
5	0.842	0.8265	0.9102	-0.0058	-0.0058	-0.0063	0.8396	0.8228	0.9124	-0.0038	-0.0067	-0.0062	0.8472	0.8287	-0.0047	-0.0059
10	0.8377	0.8215	0.9075	-0.0101	-0.0108	-0.009	0.8317	0.8172	0.9074	-0.0117	-0.0123	-0.0112	0.8409	0.8243	-0.011	-0.0103
15	0.8341	0.8189	0.8993	-0.0137	-0.0134	-0.0172	0.8276	0.815	0.9006	-0.0158	-0.0145	-0.018	0.8381	0.8181	-0.0138	-0.0165
20	0.831	0.8148	0.8927	-0.0168	-0.0175	-0.0238	0.8234	0.8114	0.8953	-0.02	-0.0181	-0.0233	0.8351	0.8138	-0.0168	-0.0208
25	0.8266	0.8096	0.8878	-0.0212	-0.0227	-0.0287	0.8187	0.8053	0.889	-0.0247	-0.0242	-0.0296	0.8331	0.8112	-0.0188	-0.0234
30	0.8224	0.8034	0.8844	-0.0254	-0.0289	-0.0321	0.8144	0.8012	0.8815	-0.029	-0.0283	-0.0371	0.8282	0.8065	-0.0237	-0.0281
35	0.8188	0.799	0.8804	-0.029	-0.0333	-0.0361	0.8084	0.7966	0.8731	-0.035	-0.0329	-0.0455	0.8247	0.8015	-0.0272	-0.0331
40	0.8131	0.7949	0.8742	-0.0347	-0.0374	-0.0423	0.8024	0.7904	0.8668	-0.041	-0.0391	-0.0518	0.8213	0.7967	-0.0306	-0.0379
45	0.8087	0.7855	0.8639	-0.0391	-0.0468	-0.0526	0.7997	0.7842	0.8582	-0.0437	-0.0453	-0.0604	0.8172	0.791	-0.0347	-0.0436
50	0.8048	0.7785	0.8576	-0.043	-0.0538	-0.0589	0.7955	0.7791	0.8531	-0.0479	-0.0504	-0.0655	0.8131	0.7862	-0.0388	-0.0484
55	0.8017	0.7721	0.8447	-0.0461	-0.0602	-0.0718	0.7905	0.7738	0.8482	-0.0529	-0.0557	-0.0704	0.8097	0.782	-0.0422	-0.0526
60	0.7984	0.7631	0.8408	-0.0494	-0.0692	-0.0757	0.7857	0.7666	0.8426	-0.0577	-0.0629	-0.076	0.806	0.7764	-0.0459	-0.0582
65	0.7937	0.7576	0.8382	-0.0541	-0.0747	-0.0783	0.7818	0.7632	0.8384	-0.0616	-0.0663	-0.0802	0.803	0.7743	-0.0489	-0.0603
70	0.7889	0.7513	0.8298	-0.0589	-0.081	-0.0867	0.7777	0.7573	0.8316	-0.0657	-0.0722	-0.087	0.8004	0.7707	-0.0515	-0.0639
75	0.783	0.7441	0.8211	-0.0648	-0.0882	-0.0954	0.774	0.7523	0.825	-0.0694	-0.0772	-0.0936	0.798	0.7672	-0.0539	-0.0674
80	0.778	0.7359	0.8257	-0.0698	-0.0964	-0.0908	0.7712	0.7492	0.8195	-0.0722	-0.0803	-0.0991	0.7944	0.7634	-0.0575	-0.0712
85	0.7705	0.7287	0.8213	-0.0773	-0.1036	-0.0952	0.7683	0.7468	0.8141	-0.0751	-0.0827	-0.1045	0.7915	0.7597	-0.0604	-0.0749
90	0.7624	0.7221	0.8127	-0.0854	-0.1102	-0.1038	0.7651	0.7445	0.8082	-0.0783	-0.085	-0.1104	0.7872	0.7563	-0.0647	-0.0783
95	0.7544	0.7147	0.8062	-0.0934	-0.1176	-0.1103	0.7608	0.74	0.8038	-0.0826	-0.0895	-0.1148	0.7836	0.7514	-0.0683	-0.0832
100	0.7493	0.7088	0.8011	-0.0985	-0.1235	-0.1154	0.7566	0.7378	0.7975	-0.0868	-0.0917	-0.1211	0.7801	0.7479	-0.0718	-0.0867
105	0.7454	0.7031	0.795	-0.1024	-0.1292	-0.1215	0.7522	0.7344	0.7921	-0.0912	-0.0951	-0.1265	0.7777	0.7446	-0.0742	-0.09
110	0.7422	0.6993	0.7886	-0.1056	-0.133	-0.1279	0.7483	0.7312	0.7872	-0.0951	-0.0983	-0.1314	0.7759	0.7423	-0.076	-0.0923
115	0.7376	0.694	0.7835	-0.1102	-0.1383	-0.133	0.7413	0.7272	0.7815	-0.1021	-0.1023	-0.1371	0.7723	0.7388	-0.0796	-0.0958
120	0.7355	0.6868	0.7785	-0.1123	-0.1455	-0.138	0.7385	0.7219	0.7774	-0.1049	-0.1076	-0.1412	0.7718	0.7338	-0.0801	-0.1008
125	0.7309	0.683	0.7735	-0.1169	-0.1493	-0.143	0.733	0.7199	0.771	-0.1104	-0.1096	-0.1476	0.7695	0.7317	-0.0824	-0.1029
130	0.7228	0.6779	0.7689	-0.125	-0.1544	-0.1476	0.7278	0.7142	0.7663	-0.1156	-0.1153	-0.1523	0.7656	0.7289	-0.0863	-0.1057
135	0.7184	0.6712	0.763	-0.1294	-0.1611	-0.1535	0.7243	0.7077	0.7612	-0.1191	-0.1218	-0.1574	0.765	0.7246	-0.0869	-0.11
140	0.7133	0.6656	0.7568	-0.1345	-0.1667	-0.1597	0.7202	0.7039	0.757	-0.1232	-0.1256	-0.1616	0.7625	0.7228	-0.0894	-0.1118
145	0.7103	0.6603	0.7507	-0.1375	-0.172	-0.1658	0.7166	0.7005	0.7525	-0.1268	-0.129	-0.1661	0.7604	0.7207	-0.0915	-0.1139
150	0.705	0.6551	0.7438	-0.1428	-0.1772	-0.1727	0.711	0.6969	0.7484	-0.1324	-0.1326	-0.1702	0.7567	0.7181	-0.0952	-0.1165
155	0.7025	0.6501	0.737	-0.1453	-0.1822	-0.1795	0.7094	0.6935	0.744	-0.134	-0.136	-0.1746	0.7565	0.715	-0.0954	-0.1196
160	0.6963	0.6458	0.7304	-0.1515	-0.1865	-0.1861	0.7042	0.6905	0.7401	-0.1392	-0.139	-0.1785	0.7533	0.7113	-0.0986	-0.1233
165	0.6924	0.6416	0.7245	-0.1554	-0.1907	-0.192	0.7008	0.6881	0.7363	-0.1426	-0.1414	-0.1823	0.7514	0.7076	-0.1005	-0.127
170	0.6883	0.6372	0.7187	-0.1595	-0.1951	-0.1978	0.6975	0.6859	0.7329	-0.1459	-0.1436	-0.1857	0.7489	0.7046	-0.103	-0.13
175	0.6838	0.6332	0.7131	-0.164	-0.1991	-0.2034	0.6944	0.6834	0.7286	-0.149	-0.1461	-0.19	0.7463	0.7021	-0.1056	-0.1325
180	0.6793	0.6293	0.7077	-0.1685	-0.203	-0.2088	0.691	0.6809	0.7249	-0.1524	-0.1486	-0.1937	0.7433	0.6998	-0.1086	-0.1348
185	0.6757	0.6253	0.7024	-0.1721	-0.207	-0.2141	0.6891	0.6778	0.7218	-0.1543	-0.1517	-0.1968	0.7423	0.6973	-0.1096	-0.1373
190	0.6691	0.6224	0.697	-0.1787	-0.2099	-0.2195	0.685	0.6747	0.7179	-0.1584	-0.1548	-0.2007	0.7411	0.6951	-0.1108	-0.1395
195	0.6657	0.6177	0.6911	-0.1821	-0.2146	-0.2254	0.6813	0.6724	0.7147	-0.1621	-0.1571	-0.2039	0.7366	0.693	-0.1153	-0.1416
200	0.6606	0.6142	0.6859	-0.1872	-0.2181	-0.2306	0.678	0.669	0.7112	-0.1654	-0.1605	-0.2074	0.7349	0.6908	-0.117	-0.1438
205	0.6551	0.6104	0.6811	-0.1927	-0.2219	-0.2354	0.6748	0.6653	0.708	-0.1686	-0.1642	-0.2106	0.7318	0.6885	-0.1201	-0.1461
210	0.6512	0.6069	0.677	-0.1966	-0.2254	-0.2395	0.6722	0.6631	0.7051	-0.1712	-0.1664	-0.2135	0.7303	0.6864	-0.1216	-0.1482
215	0.6472	0.6045	0.6739	-0.2006	-0.2278	-0.2426	0.6691	0.6601	0.7014	-0.1743	-0.1694	-0.2172	0.7282	0.6843	-0.1237	-0.1503
220	0.6431	0.5996	0.6688	-0.2047	-0.2327	-0.2477	0.6669	0.6577	0.6983	-0.1765	-0.1718	-0.2203	0.7256	0.6822	-0.1263	-0.1524
225	0.6396	0.5961	0.6646	-0.2082	-0.2362	-0.2519	0.6642	0.6558	0.6959	-0.1792	-0.1737	-0.2227	0.7241	0.6807	-0.1278	-0.1539
230	0.6353	0.5926	0.6605	-0.2125	-0.2397	-0.256	0.6615	0.6603	0.6926	-0.1819	-0.1692	-0.226	0.7217	0.6786	-0.1302	-0.156
235	0.6313	0.5892	0.6565	-0.2165	-0.2431	-0.26	0.659	0.6587	0.6896	-0.1844	-0.1708	-0.229	0.7194	0.6767	-0.1325	-0.1579
240	0.6276	0.586	0.6529	-0.2202	-0.2463	-0.2636	0.6579	0.6488	0.6867	-0.1855	-0.1807	-0.2319	0.7172	0.6751	-0.1347	-0.1595
245	0.6242	0.5826	0.6493	-0.2236	-0.2497	-0.2672	0.6539	0.6464	0.6839	-0.1895	-0.1831	-0.2347	0.7161	0.6736	-0.1358	-0.161
250	0.621	0.5792	0.6456	-0.2268	-0.2531	-0.2709	0.6515	0.6435	0.681	-0.1919	-0.186	-0.2376	0.7146	0.6724	-0.1373	-0.1622
255	0.6188	0.5762	0.642	-0.229	-0.2561	-0.2745	0.6487	0.6414	0.6783	-0.1947	-0.1881	-0.2403	0.7122	0.6712	-0.1397	-0.1634
260	0.616	0.573	0.6383	-0.2318	-0.2593	-0.2782	0.6458	0.6388	0.6758	-0.1976	-0.1907	-0.2428	0.7101	0.6701	-0.1418	-0.1645
265	0.6122	0.5701	0.6349	-0.2356	-0.2622	-0.2816	0.6426	0.6358	0.6729	-0.2008	-0.1937	-0.2457	0.7098	0.6693	-0.1421	-0.1653
270	0.6088	0.5671	0.6316	-0.239	-0.2652	-0.2849	0.6397	0.6338	0.6707	-0.2037	-0.1957	-0.2479	0.7073	0.6679	-0.1446	-0.1667
275	0.6047	0.5642	0.6283	-0.2431	-0.2681	-0.2882	0.6366	0.631	0.6682	-0.2068	-0.1985	-0.2504	0.7067	0.6665	-0.1452	-0.1681
280	0.6009	0.5617	0.6246	-0.2469	-0.2706	-0.2919	0.6336	0.6287	0.6657	-0.2098	-0.2008	-0.2529	0.7053	0.6651	-0.1466	-0.1695
285	0.5976	0.5591	0.6214	-0.2502	-0.2732	-0.2951	0.6309	0.6264	0.6633	-0.2125	-0.2031	-0.2553	0.7031	0.6633	-0.1488	-0.1713
290	0.5948	0.5564	0.6183	-0.253	-0.2759	-0.2982	0.6285	0.6239	0.6608	-0.2149	-0.2056	-0.2578	0.7008	0.6614	-0.1511	-0.1732
295	0.5917	0.5535	0.6149	-0.2561	-0.2788	-0.3016	0.6289	0.6219	0.6587	-0.2145	-0.2076	-0.2599	0.6985	0.6594	-0.1534	-0.1752
300	0.5888	0.551	0.6119	-0.259	-0.2813	-0.3046	0.6242	0.6199	0.6562	-0.2192	-0.2096	-0.2624	0.6967	0.6572	-0.1552	-0.1774
305	0.5858	0.5485	0.6091	-0.262	-0.2838	-0.3074	0.6219	0.6176	0.654	-0.2215	-0.2119	-0.2646	0.6951	0.6553	-0.1568	-0.1793
310	0.5848	0.5458	0.6058	-0.263	-0.2865	-0.3107	0.6205	0.6154	0.6516	-0.2229	-0.2141	-0.267	0.6942	0.6533	-0.1577	-0.1813
315	0.5819	0.5434	0.6027	-0.2659	-0.2889	-0.3138	0.618	0.6142	0.6495	-0.2254	-0.2153	-0.2691	0.6919	0.6514	-0.16	-0.1832
320	0.5792	0.5409	0.6	-0.2686	-0.2914	-0.3165	0.6165	0.6116	0.6476	-0.2269	-0.2179	-0.271	0.6893	0.6492	-0.1626	-0.1854
325	0.5752	0.5388	0.597	-0.2726	-0.2935	-0.3195	0.6144	0.6099	0.6458	-0.229	-0.2196	-0.2728	0.6875	0.6473	-0.1644	-0.1873
330	0.5715	0.5367	0.5945	-0.2763	-0.2956	-0.322	0.6127	0.6085	0.6431	-0.2307	-0.221	-0.2755	0.6862	0.6457	-0.1657	-0.1889
335	0.5688	0.5344	0.5927	-0.279	-0.2979	-0.3238	0.6147	0.6063	0.6406	-0.2287	-0.2232	-0.278	0.6844	0.6439	-0.1675	-0.1907
340	0.5667	0.5321	0.5883	-0.2811	-0.3002	-0.3282	0.6096	0.6047	0.6386	-0.2338	-0.2248	-0.28	0.6829	0.6422	-0.169	-0.1924
345	0.5634	0.5298	0.5859	-0.2844	-0.3025	-0.3306	0.6094	0.6023	0.6367	-0.234	-0.2272	-0.2819	0.6813	0.6408	-0.1706	-0.1938
350	0.5608	0.528	0.5829	-0.287	-0.3043	-0.3336	0.6086	0.6007	0.6351	-0.2348	-0.2288	-0.2835	0.6791	0.6407	-0.1728	-0.1939
355	0.5583	0.5256	0.5801	-0.2895	-0.3067	-0.3364	0.6055	0.5991	0.6326	-0.2379	-0.2304	-0.286	0.6773	0.6375	-0.1746	-0.1971
360	0.5557	0.5232	0.5776	-0.2921	-0.3091	-0.3389	0.604	0.5975	0.6309	-0.2394	-0.232	-0.2877	0.6752	0.6357	-0.1767	-0.1989
365	0.5532	0.5211	0.5748	-0.2946	-0.3112	-0.3417	0.6025	0.5956	0.6288	-0.2409	-0.2339	-0.2898	0.6735	0.6345	-0.1784	-0.2001
370	0.5507	0.5189	0.5722	-0.2971	-0.3134	-0.3443	0.6016	0.5943	0.6275	-0.2418	-0.2352	-0.2911	0.6726	0.6329	-0.1793	-0.2017
375	0.548	0.5165	0.5699	-0.2998	-0.3158	-0.3466	0.5999	0.592	0.625	-0.2435	-0.2375	-0.2936	0.6705	0.6314	-0.1814	-0.2032
380	0.5459	0.5148	0.5669	-0.3019	-0.3175	-0.3496	0.5993	0.5913	0.6234	-0.2441	-0.2382	-0.2952	0.6684	0.63	-0.1835	-0.2046
385	0.5438	0.5128	0.5647	-0.304	-0.3195	-0.3518	0.5977	0.5893	0.6215	-0.2457	-0.2402	-0.2971	0.666	0.6286	-0.1859	-0.206
390	0.5415	0.5104	0.562	-0.3063	-0.3219	-0.3545	0.5969	0.5873	0.6197	-0.2465	-0.2422	-0.2989	0.6641	0.6272	-0.1878	-0.2074
395	0.5391	0.5081	0.5595	-0.3087	-0.3242	-0.357	0.5942	0.5853	0.6179	-0.2492	-0.2442	-0.3007	0.6633	0.6258	-0.1886	-0.2088
400	0.5372	0.5062	0.5579	-0.3106	-0.3261	-0.3586	0.5921	0.584	0.6165	-0.2513	-0.2455	-0.3021	0.6613	0.6248	-0.1906	-0.2098
405	0.535	0.5042	0.555	-0.3128	-0.3281	-0.3615	0.5905	0.5817	0.6144	-0.2529	-0.2478	-0.3042	0.659	0.6232	-0.1929	-0.2114
410	0.5332	0.502	0.5523	-0.3146	-0.3303	-0.3642	0.5896	0.5799	0.6126	-0.2538	-0.2496	-0.306	0.6574	0.6219	-0.1945	-0.2127
415	0.5315	0.4997	0.5499	-0.3163	-0.3326	-0.3666	0.5886	0.5787	0.6111	-0.2548	-0.2508	-0.3075	0.6561	0.6207	-0.1958	-0.2139
420	0.5295	0.498	0.5479	-0.3183	-0.3343	-0.3686	0.5873	0.5768	0.6092	-0.2561	-0.2527	-0.3094	0.6532	0.6193	-0.1987	-0.2153
425	0.5281	0.4957	0.5453	-0.3197	-0.3366	-0.3712	0.5859	0.575	0.6076	-0.2575	-0.2545	-0.311	0.6524	0.618	-0.1995	-0.2166
430	0.5259	0.4938	0.5428	-0.3219	-0.3385	-0.3737	0.5843	0.5736	0.6059	-0.2591	-0.2559	-0.3127	0.6509	0.6168	-0.201	-0.2178
435	0.5241	0.4918	0.5405	-0.3237	-0.3405	-0.376	0.583	0.572	0.6042	-0.2604	-0.2575	-0.3144	0.6485	0.6157	-0.2034	-0.2189
440	0.5222	0.4897	0.5383	-0.3256	-0.3426	-0.3782	0.5814	0.571	0.6026	-0.262	-0.2585	-0.316	0.6467	0.6146	-0.2052	-0.22
445	0.5204	0.4878	0.5361	-0.3274	-0.3445	-0.3804	0.5798	0.5702	0.6013	-0.2636	-0.2593	-0.3173	0.6456	0.6135	-0.2063	-0.2211
450	0.5185	0.4863	0.5337	-0.3293	-0.346	-0.3828	0.5783	0.5693	0.5996	-0.2651	-0.2602	-0.319	0.6437	0.6127	-0.2082	-0.2219
455	0.5166	0.4845	0.5319	-0.3312	-0.3478	-0.3846	0.5768	0.5678	0.5979	-0.2666	-0.2617	-0.3207	0.6419	0.6113	-0.21	-0.2233
460	0.5144	0.4822	0.5295	-0.3334	-0.3501	-0.387	0.5755	0.566	0.5968	-0.2679	-0.2635	-0.3218	0.6398	0.6096	-0.2121	-0.225
465	0.5127	0.4802	0.5276	-0.3351	-0.3521	-0.3889	0.5739	0.564	0.5947	-0.2695	-0.2655	-0.3239	0.6369	0.6085	-0.215	-0.2261
470	0.5111	0.4783	0.5262	-0.3367	-0.354	-0.3903	0.573	0.5634	0.5932	-0.2704	-0.2661	-0.3254	0.6368	0.6074	-0.2151	-0.2272
475	0.5092	0.4767	0.523	-0.3386	-0.3556	-0.3935	0.5719	0.5619	0.5918	-0.2715	-0.2676	-0.3268	0.635	0.6065	-0.2169	-0.2281
480	0.5074	0.4747	0.5213	-0.3404	-0.3576	-0.3952	0.5705	0.5601	0.5901	-0.2729	-0.2694	-0.3285	0.6321	0.6051	-0.2198	-0.2295
485	0.5054	0.4727	0.5188	-0.3424	-0.3596	-0.3977	0.5694	0.5584	0.5885	-0.274	-0.2711	-0.3301	0.6301	0.604	-0.2218	-0.2306
490	0.5039	0.471	0.5169	-0.3439	-0.3613	-0.3996	0.5683	0.5571	0.5871	-0.2751	-0.2724	-0.3315	0.6297	0.603	-0.2222	-0.2316
495	0.5025	0.4694	0.5149	-0.3453	-0.3629	-0.4016	0.5675	0.5563	0.5859	-0.2759	-0.2732	-0.3327	0.6293	0.6022	-0.2226	-0.2324
500	0.5009	0.4673	0.5129	-0.3469	-0.365	-0.4036	0.5664	0.5547	0.5845	-0.277	-0.2748	-0.3341	0.6279	0.6011	-0.224	-0.2335
505	0.4995	0.4659	0.511	-0.3483	-0.3664	-0.4055	0.5663	0.5536	0.583	-0.2771	-0.2759	-0.3356	0.6264	0.6	-0.2255	-0.2346
510	0.4978	0.4642	0.5091	-0.35	-0.3681	-0.4074	0.5644	0.5527	0.5814	-0.279	-0.2768	-0.3372	0.6251	0.599	-0.2268	-0.2356
515	0.4963	0.4624	0.5075	-0.3515	-0.3699	-0.409	0.5634	0.5507	0.5797	-0.28	-0.2788	-0.3389	0.6223	0.5978	-0.2296	-0.2368
520	0.4948	0.4607	0.5049	-0.353	-0.3716	-0.4116	0.5628	0.5502	0.5786	-0.2806	-0.2793	-0.34	0.6218	0.5969	-0.2301	-0.2377
525	0.4933	0.4592	0.5053	-0.3545	-0.3731	-0.4112	0.5618	0.5486	0.5774	-0.2816	-0.2809	-0.3412	0.6203	0.5959	-0.2316	-0.2387
530	0.4917	0.4574	0.5008	-0.3561	-0.3749	-0.4157	0.5604	0.5472	0.5757	-0.283	-0.2823	-0.3429	0.6186	0.595	-0.2333	-0.2396
535	0.49	0.4559	0.499	-0.3578	-0.3764	-0.4175	0.56	0.5458	0.5746	-0.2834	-0.2837	-0.344	0.6171	0.5941	-0.2348	-0.2405
540	0.4884	0.4541	0.498	-0.3594	-0.3782	-0.4185	0.5586	0.5444	0.5733	-0.2848	-0.2851	-0.3453	0.6158	0.5933	-0.2361	-0.2413
545	0.4868	0.4526	0.4954	-0.361	-0.3797	-0.4211	0.5572	0.5432	0.5718	-0.2862	-0.2863	-0.3468	0.6148	0.5921	-0.2371	-0.2425
550	0.4854	0.4509	0.4939	-0.3624	-0.3814	-0.4226	0.5558	0.5414	0.5706	-0.2876	-0.2881	-0.348	0.6122	0.5911	-0.2397	-0.2435
555	0.4837	0.4495	0.4925	-0.3641	-0.3828	-0.424	0.5551	0.5401	0.5689	-0.2883	-0.2894	-0.3497	0.6113	0.5902	-0.2406	-0.2444
560	0.4822	0.4474	0.4902	-0.3656	-0.3849	-0.4263	0.5539	0.5389	0.5675	-0.2895	-0.2906	-0.3511	0.6096	0.5891	-0.2423	-0.2455
565	0.4807	0.4461	0.4884	-0.3671	-0.3862	-0.4281	0.5526	0.5377	0.5661	-0.2908	-0.2918	-0.3525	0.6085	0.5883	-0.2434	-0.2463
570	0.4791	0.4444	0.4865	-0.3687	-0.3879	-0.43	0.5518	0.5366	0.5649	-0.2916	-0.2929	-0.3537	0.6078	0.5882	-0.2441	-0.2464
575	0.4778	0.4429	0.4847	-0.37	-0.3894	-0.4318	0.5509	0.5357	0.5641	-0.2925	-0.2938	-0.3545	0.6076	0.587	-0.2443	-0.2476
580	0.4764	0.4412	0.4834	-0.3714	-0.3911	-0.4331	0.5495	0.5348	0.5629	-0.2939	-0.2947	-0.3557	0.6066	0.5865	-0.2453	-0.2481
585	0.4752	0.4401	0.4816	-0.3726	-0.3922	-0.4349	0.5485	0.5335	0.5616	-0.2949	-0.296	-0.357	0.6055	0.585	-0.2464	-0.2496
590	0.4737	0.4389	0.4799	-0.3741	-0.3934	-0.4366	0.5472	0.532	0.5602	-0.2962	-0.2975	-0.3584	0.6033	0.5841	-0.2486	-0.2505
595	0.4724	0.4371	0.4782	-0.3754	-0.3952	-0.4383	0.5463	0.5313	0.5594	-0.2971	-0.2982	-0.3592	0.6033	0.5831	-0.2486	-0.2515
600	0.4708	0.4356	0.4765	-0.377	-0.3967	-0.44	0.5453	0.5301	0.5583	-0.2981	-0.2994	-0.3603	0.6022	0.5822	-0.2497	-0.2524

## Sheet: S3
Time (s)	0.068 μM Bov IF1(1-62)-Y33W			0.068 μM Bov IF1(1-62)-Y33W_ Zero adjusted			0.136 μM Bov IF1(1-62)-Y33W			0.136 μM Bov IF1(1-62)-Y33W_ Zero adjusted			0.272 μM Bov IF1(1-62)-Y33W			0.272 μM Bov IF1(1-62)-Y33W_ Zero adjusted
0	0.8419	0.8542	0.8662	0	0	0	0.8139	0.8229	0.8442	0	0	0	0.8126	0.8368	0.8616	0	0	0
5	0.831	0.8479	0.8619	-0.0109	-0.0063	-0.0043	0.8054	0.8178	0.8398	-0.0085	-0.0051	-0.0044	0.8036	0.8315	0.8537	-0.009	-0.0053	-0.0079
10	0.8225	0.841	0.8557	-0.0194	-0.0132	-0.0105	0.8011	0.8075	0.8334	-0.0128	-0.0154	-0.0108	0.7956	0.8234	0.8456	-0.017	-0.0134	-0.016
15	0.8079	0.835	0.8502	-0.034	-0.0192	-0.016	0.7924	0.8014	0.8267	-0.0215	-0.0215	-0.0175	0.7919	0.8167	0.8413	-0.0207	-0.0201	-0.0203
20	0.8026	0.8296	0.8465	-0.0393	-0.0246	-0.0197	0.7852	0.7927	0.8197	-0.0287	-0.0302	-0.0245	0.7894	0.8093	0.8323	-0.0232	-0.0275	-0.0293
25	0.7977	0.8223	0.8405	-0.0442	-0.0319	-0.0257	0.7761	0.7848	0.8128	-0.0378	-0.0381	-0.0314	0.78	0.8024	0.8253	-0.0326	-0.0344	-0.0363
30	0.7925	0.8138	0.8327	-0.0494	-0.0404	-0.0335	0.7701	0.7773	0.8054	-0.0438	-0.0456	-0.0388	0.7732	0.7968	0.818	-0.0394	-0.04	-0.0436
35	0.7877	0.805	0.8229	-0.0542	-0.0492	-0.0433	0.7626	0.7696	0.7994	-0.0513	-0.0533	-0.0448	0.7637	0.7918	0.8124	-0.0489	-0.045	-0.0492
40	0.7792	0.7937	0.8094	-0.0627	-0.0605	-0.0568	0.7591	0.7617	0.7946	-0.0548	-0.0612	-0.0496	0.7556	0.7869	0.8077	-0.057	-0.0499	-0.0539
45	0.7703	0.7828	0.7987	-0.0716	-0.0714	-0.0675	0.7558	0.7527	0.789	-0.0581	-0.0702	-0.0552	0.7494	0.7802	0.8018	-0.0632	-0.0566	-0.0598
50	0.7613	0.7757	0.7874	-0.0806	-0.0785	-0.0788	0.7482	0.7477	0.7832	-0.0657	-0.0752	-0.061	0.7425	0.7768	0.7956	-0.0701	-0.06	-0.066
55	0.7528	0.7669	0.7744	-0.0891	-0.0873	-0.0918	0.7393	0.7396	0.7764	-0.0746	-0.0833	-0.0678	0.7362	0.7701	0.788	-0.0764	-0.0667	-0.0736
60	0.7439	0.7609	0.7659	-0.098	-0.0933	-0.1003	0.7311	0.7343	0.7723	-0.0828	-0.0886	-0.0719	0.7292	0.7676	0.7848	-0.0834	-0.0692	-0.0768
65	0.7309	0.7538	0.7584	-0.111	-0.1004	-0.1078	0.7268	0.7282	0.7653	-0.0871	-0.0947	-0.0789	0.7242	0.7617	0.7783	-0.0884	-0.0751	-0.0833
70	0.725	0.746	0.7524	-0.1169	-0.1082	-0.1138	0.7228	0.7215	0.7579	-0.0911	-0.1014	-0.0863	0.7211	0.7531	0.7723	-0.0915	-0.0837	-0.0893
75	0.7179	0.7383	0.7451	-0.124	-0.1159	-0.1211	0.7125	0.715	0.7495	-0.1014	-0.1079	-0.0947	0.715	0.7488	0.7664	-0.0976	-0.088	-0.0952
80	0.7098	0.7289	0.7373	-0.1321	-0.1253	-0.1289	0.7036	0.7067	0.7415	-0.1103	-0.1162	-0.1027	0.7114	0.7401	0.7603	-0.1012	-0.0967	-0.1013
85	0.7032	0.7209	0.7294	-0.1387	-0.1333	-0.1368	0.6984	0.7007	0.7372	-0.1155	-0.1222	-0.107	0.7082	0.7337	0.7542	-0.1044	-0.1031	-0.1074
90	0.6941	0.7132	0.7221	-0.1478	-0.141	-0.1441	0.6917	0.6952	0.7304	-0.1222	-0.1277	-0.1138	0.7021	0.7292	0.7488	-0.1105	-0.1076	-0.1128
95	0.6878	0.7057	0.7167	-0.1541	-0.1485	-0.1495	0.6856	0.6898	0.7256	-0.1283	-0.1331	-0.1186	0.6979	0.7246	0.7446	-0.1147	-0.1122	-0.117
100	0.6811	0.698	0.7114	-0.1608	-0.1562	-0.1548	0.6805	0.6848	0.7174	-0.1334	-0.1381	-0.1268	0.6938	0.7202	0.7398	-0.1188	-0.1166	-0.1218
105	0.6751	0.6904	0.7043	-0.1668	-0.1638	-0.1619	0.6747	0.6818	0.7123	-0.1392	-0.1411	-0.1319	0.6899	0.7159	0.7368	-0.1227	-0.1209	-0.1248
110	0.669	0.6831	0.6961	-0.1729	-0.1711	-0.1701	0.6703	0.6751	0.7082	-0.1436	-0.1478	-0.136	0.6867	0.7114	0.7343	-0.1259	-0.1254	-0.1273
115	0.6638	0.6762	0.6901	-0.1781	-0.178	-0.1761	0.6659	0.6706	0.7042	-0.148	-0.1523	-0.14	0.6834	0.7082	0.7324	-0.1292	-0.1286	-0.1292
120	0.6583	0.6693	0.6824	-0.1836	-0.1849	-0.1838	0.6622	0.6664	0.6939	-0.1517	-0.1565	-0.1503	0.6809	0.7036	0.7266	-0.1317	-0.1332	-0.135
125	0.6527	0.6627	0.6773	-0.1892	-0.1915	-0.1889	0.6583	0.6624	0.6875	-0.1556	-0.1605	-0.1567	0.6777	0.6999	0.7223	-0.1349	-0.1369	-0.1393
130	0.645	0.6559	0.6714	-0.1969	-0.1983	-0.1948	0.6526	0.6588	0.6806	-0.1613	-0.1641	-0.1636	0.6745	0.6964	0.7179	-0.1381	-0.1404	-0.1437
135	0.6377	0.6496	0.6662	-0.2042	-0.2046	-0.2	0.6483	0.6543	0.6751	-0.1656	-0.1686	-0.1691	0.6716	0.6934	0.7136	-0.141	-0.1434	-0.148
140	0.6363	0.6438	0.6576	-0.2056	-0.2104	-0.2086	0.6442	0.6505	0.6693	-0.1697	-0.1724	-0.1749	0.669	0.692	0.7102	-0.1436	-0.1448	-0.1514
145	0.6278	0.6374	0.6492	-0.2141	-0.2168	-0.217	0.6464	0.6468	0.6633	-0.1675	-0.1761	-0.1809	0.6663	0.6914	0.7071	-0.1463	-0.1454	-0.1545
150	0.6181	0.6312	0.6425	-0.2238	-0.223	-0.2237	0.6358	0.6431	0.6579	-0.1781	-0.1798	-0.1863	0.6644	0.6907	0.7033	-0.1482	-0.1461	-0.1583
155	0.6103	0.6247	0.6354	-0.2316	-0.2295	-0.2308	0.6324	0.6395	0.6516	-0.1815	-0.1834	-0.1926	0.6622	0.69	0.6998	-0.1504	-0.1468	-0.1618
160	0.6033	0.618	0.629	-0.2386	-0.2362	-0.2372	0.6278	0.6355	0.6461	-0.1861	-0.1874	-0.1981	0.6599	0.6877	0.6962	-0.1527	-0.1491	-0.1654
165	0.5966	0.6104	0.6232	-0.2453	-0.2438	-0.243	0.6239	0.6321	0.6388	-0.19	-0.1908	-0.2054	0.6576	0.6852	0.6928	-0.155	-0.1516	-0.1688
170	0.5903	0.6033	0.6163	-0.2516	-0.2509	-0.2499	0.6195	0.6289	0.6327	-0.1944	-0.194	-0.2115	0.6552	0.6833	0.6898	-0.1574	-0.1535	-0.1718
175	0.5841	0.596	0.6114	-0.2578	-0.2582	-0.2548	0.6161	0.6252	0.6282	-0.1978	-0.1977	-0.216	0.6525	0.6815	0.6869	-0.1601	-0.1553	-0.1747
180	0.5784	0.589	0.6051	-0.2635	-0.2652	-0.2611	0.6127	0.6222	0.6259	-0.2012	-0.2007	-0.2183	0.6498	0.6791	0.6848	-0.1628	-0.1577	-0.1768
185	0.5729	0.5829	0.5976	-0.269	-0.2713	-0.2686	0.6098	0.6187	0.625	-0.2041	-0.2042	-0.2192	0.6477	0.6769	0.6809	-0.1649	-0.1599	-0.1807
190	0.5672	0.5771	0.5912	-0.2747	-0.2771	-0.275	0.6059	0.6158	0.6217	-0.208	-0.2071	-0.2225	0.6458	0.6748	0.6773	-0.1668	-0.162	-0.1843
195	0.562	0.5717	0.5856	-0.2799	-0.2825	-0.2806	0.6025	0.6129	0.6195	-0.2114	-0.21	-0.2247	0.6434	0.6747	0.6736	-0.1692	-0.1621	-0.188
200	0.5571	0.5664	0.5795	-0.2848	-0.2878	-0.2867	0.5998	0.61	0.6176	-0.2141	-0.2129	-0.2266	0.6412	0.6695	0.6705	-0.1714	-0.1673	-0.1911
205	0.5519	0.5617	0.5728	-0.29	-0.2925	-0.2934	0.5969	0.6069	0.6148	-0.217	-0.216	-0.2294	0.6397	0.6672	0.6666	-0.1729	-0.1696	-0.195
210	0.5478	0.557	0.5668	-0.2941	-0.2972	-0.2994	0.5941	0.604	0.6117	-0.2198	-0.2189	-0.2325	0.6382	0.665	0.6627	-0.1744	-0.1718	-0.1989
215	0.543	0.5518	0.5611	-0.2989	-0.3024	-0.3051	0.5924	0.6013	0.6088	-0.2215	-0.2216	-0.2354	0.6365	0.6639	0.6591	-0.1761	-0.1729	-0.2025
220	0.5388	0.547	0.5557	-0.3031	-0.3072	-0.3105	0.5917	0.5987	0.6066	-0.2222	-0.2242	-0.2376	0.6346	0.6616	0.6559	-0.178	-0.1752	-0.2057
225	0.5345	0.5425	0.5493	-0.3074	-0.3117	-0.3169	0.5918	0.596	0.6056	-0.2221	-0.2269	-0.2386	0.6322	0.6581	0.6529	-0.1804	-0.1787	-0.2087
230	0.5297	0.5386	0.5438	-0.3122	-0.3156	-0.3224	0.5904	0.5934	0.6039	-0.2235	-0.2295	-0.2403	0.6302	0.6554	0.6503	-0.1824	-0.1814	-0.2113
235	0.5251	0.5337	0.5392	-0.3168	-0.3205	-0.327	0.5884	0.5911	0.6006	-0.2255	-0.2318	-0.2436	0.6279	0.652	0.6485	-0.1847	-0.1848	-0.2131
240	0.5209	0.5295	0.5349	-0.321	-0.3247	-0.3313	0.5861	0.5885	0.5971	-0.2278	-0.2344	-0.2471	0.6256	0.6499	0.6463	-0.187	-0.1869	-0.2153
245	0.5165	0.5255	0.5299	-0.3254	-0.3287	-0.3363	0.5831	0.5859	0.595	-0.2308	-0.237	-0.2492	0.6235	0.648	0.6443	-0.1891	-0.1888	-0.2173
250	0.5129	0.5215	0.5243	-0.329	-0.3327	-0.3419	0.5805	0.5834	0.5932	-0.2334	-0.2395	-0.251	0.6222	0.6464	0.6418	-0.1904	-0.1904	-0.2198
255	0.5082	0.5171	0.5193	-0.3337	-0.3371	-0.3469	0.577	0.5814	0.5895	-0.2369	-0.2415	-0.2547	0.6199	0.6437	0.6403	-0.1927	-0.1931	-0.2213
260	0.5051	0.5131	0.5142	-0.3368	-0.3411	-0.352	0.5744	0.5789	0.5852	-0.2395	-0.244	-0.259	0.6193	0.6418	0.6375	-0.1933	-0.195	-0.2241
265	0.5007	0.5093	0.5098	-0.3412	-0.3449	-0.3564	0.5708	0.5768	0.5819	-0.2431	-0.2461	-0.2623	0.6162	0.6401	0.6355	-0.1964	-0.1967	-0.2261
270	0.4975	0.5061	0.5042	-0.3444	-0.3481	-0.362	0.5683	0.5744	0.5801	-0.2456	-0.2485	-0.2641	0.6151	0.6396	0.6336	-0.1975	-0.1972	-0.228
275	0.4943	0.5032	0.5003	-0.3476	-0.351	-0.3659	0.5639	0.5726	0.5781	-0.25	-0.2503	-0.2661	0.6148	0.6385	0.6316	-0.1978	-0.1983	-0.23
280	0.4899	0.5013	0.4957	-0.352	-0.3529	-0.3705	0.5601	0.5712	0.5761	-0.2538	-0.2517	-0.2681	0.6155	0.6378	0.6301	-0.1971	-0.199	-0.2315
285	0.4854	0.4991	0.4912	-0.3565	-0.3551	-0.375	0.5574	0.5688	0.5743	-0.2565	-0.2541	-0.2699	0.6165	0.6361	0.6286	-0.1961	-0.2007	-0.233
290	0.4858	0.4962	0.4871	-0.3561	-0.358	-0.3791	0.555	0.5668	0.5721	-0.2589	-0.2561	-0.2721	0.6164	0.635	0.6268	-0.1962	-0.2018	-0.2348
295	0.4778	0.4928	0.4827	-0.3641	-0.3614	-0.3835	0.5531	0.5645	0.5687	-0.2608	-0.2584	-0.2755	0.6142	0.6331	0.625	-0.1984	-0.2037	-0.2366
300	0.474	0.4898	0.4787	-0.3679	-0.3644	-0.3875	0.5515	0.5623	0.5662	-0.2624	-0.2606	-0.278	0.6128	0.6314	0.624	-0.1998	-0.2054	-0.2376
305	0.4708	0.4868	0.4748	-0.3711	-0.3674	-0.3914	0.5497	0.5604	0.5642	-0.2642	-0.2625	-0.28	0.6114	0.63	0.6221	-0.2012	-0.2068	-0.2395
310	0.4672	0.4837	0.4724	-0.3747	-0.3705	-0.3938	0.5489	0.5584	0.5659	-0.265	-0.2645	-0.2783	0.6096	0.6282	0.6203	-0.203	-0.2086	-0.2413
315	0.4629	0.4802	0.4671	-0.379	-0.374	-0.3991	0.5472	0.5565	0.5592	-0.2667	-0.2664	-0.285	0.6055	0.6259	0.6193	-0.2071	-0.2109	-0.2423
320	0.46	0.4774	0.4639	-0.3819	-0.3768	-0.4023	0.5442	0.5545	0.5574	-0.2697	-0.2684	-0.2868	0.6011	0.6235	0.618	-0.2115	-0.2133	-0.2436
325	0.4573	0.4742	0.4602	-0.3846	-0.38	-0.406	0.542	0.5525	0.5562	-0.2719	-0.2704	-0.288	0.5982	0.6214	0.6164	-0.2144	-0.2154	-0.2452
330	0.4526	0.4714	0.4569	-0.3893	-0.3828	-0.4093	0.5407	0.5507	0.5541	-0.2732	-0.2722	-0.2901	0.5963	0.6191	0.6149	-0.2163	-0.2177	-0.2467
335	0.4495	0.4684	0.4537	-0.3924	-0.3858	-0.4125	0.5448	0.5488	0.5517	-0.2691	-0.2741	-0.2925	0.5953	0.617	0.613	-0.2173	-0.2198	-0.2486
340	0.4461	0.4653	0.4503	-0.3958	-0.3889	-0.4159	0.5399	0.5473	0.5499	-0.274	-0.2756	-0.2943	0.5941	0.6144	0.6118	-0.2185	-0.2224	-0.2498
345	0.4428	0.4622	0.4472	-0.3991	-0.392	-0.419	0.5347	0.5454	0.5487	-0.2792	-0.2775	-0.2955	0.5923	0.612	0.6103	-0.2203	-0.2248	-0.2513
350	0.44	0.4591	0.4445	-0.4019	-0.3951	-0.4217	0.5329	0.5436	0.5469	-0.281	-0.2793	-0.2973	0.5909	0.6101	0.609	-0.2217	-0.2267	-0.2526
355	0.4372	0.4564	0.4412	-0.4047	-0.3978	-0.425	0.5312	0.5418	0.5461	-0.2827	-0.2811	-0.2981	0.5895	0.6081	0.6075	-0.2231	-0.2287	-0.2541
360	0.4337	0.4531	0.4379	-0.4082	-0.4011	-0.4283	0.5291	0.5397	0.5443	-0.2848	-0.2832	-0.2999	0.5884	0.6061	0.6063	-0.2242	-0.2307	-0.2553
365	0.4316	0.4503	0.4349	-0.4103	-0.4039	-0.4313	0.5271	0.5382	0.5426	-0.2868	-0.2847	-0.3016	0.5871	0.6041	0.6049	-0.2255	-0.2327	-0.2567
370	0.4288	0.4473	0.432	-0.4131	-0.4069	-0.4342	0.526	0.536	0.5408	-0.2879	-0.2869	-0.3034	0.586	0.6019	0.6038	-0.2266	-0.2349	-0.2578
375	0.4295	0.4447	0.429	-0.4124	-0.4095	-0.4372	0.5236	0.5346	0.5389	-0.2903	-0.2883	-0.3053	0.585	0.5996	0.6022	-0.2276	-0.2372	-0.2594
380	0.4303	0.4417	0.426	-0.4116	-0.4125	-0.4402	0.5215	0.5327	0.5367	-0.2924	-0.2902	-0.3075	0.5834	0.5977	0.6011	-0.2292	-0.2391	-0.2605
385	0.4282	0.4389	0.4234	-0.4137	-0.4153	-0.4428	0.52	0.5311	0.5344	-0.2939	-0.2918	-0.3098	0.5824	0.5952	0.5999	-0.2302	-0.2416	-0.2617
390	0.426	0.4361	0.4204	-0.4159	-0.4181	-0.4458	0.5187	0.5293	0.5333	-0.2952	-0.2936	-0.3109	0.5815	0.5932	0.5984	-0.2311	-0.2436	-0.2632
395	0.4233	0.4334	0.4177	-0.4186	-0.4208	-0.4485	0.5168	0.5277	0.532	-0.2971	-0.2952	-0.3122	0.581	0.5898	0.5972	-0.2316	-0.247	-0.2644
400	0.421	0.4306	0.4147	-0.4209	-0.4236	-0.4515	0.5155	0.5263	0.5302	-0.2984	-0.2966	-0.314	0.5801	0.5877	0.5962	-0.2325	-0.2491	-0.2654
405	0.4185	0.428	0.4119	-0.4234	-0.4262	-0.4543	0.5141	0.5245	0.5289	-0.2998	-0.2984	-0.3153	0.5792	0.5863	0.5949	-0.2334	-0.2505	-0.2667
410	0.4153	0.4252	0.4095	-0.4266	-0.429	-0.4567	0.5128	0.5232	0.5275	-0.3011	-0.2997	-0.3167	0.5783	0.5845	0.5934	-0.2343	-0.2523	-0.2682
415	0.4131	0.4226	0.407	-0.4288	-0.4316	-0.4592	0.5112	0.5218	0.5257	-0.3027	-0.3011	-0.3185	0.5773	0.5832	0.5927	-0.2353	-0.2536	-0.2689
420	0.4094	0.4199	0.4038	-0.4325	-0.4343	-0.4624	0.5103	0.5199	0.5238	-0.3036	-0.303	-0.3204	0.5769	0.5823	0.5909	-0.2357	-0.2545	-0.2707
425	0.4079	0.4177	0.4015	-0.434	-0.4365	-0.4647	0.5088	0.5187	0.5226	-0.3051	-0.3042	-0.3216	0.5756	0.5809	0.5897	-0.237	-0.2559	-0.2719
430	0.4032	0.4152	0.3984	-0.4387	-0.439	-0.4678	0.5069	0.5169	0.521	-0.307	-0.306	-0.3232	0.574	0.5799	0.5886	-0.2386	-0.2569	-0.273
435	0.3992	0.4123	0.3959	-0.4427	-0.4419	-0.4703	0.5051	0.5154	0.5198	-0.3088	-0.3075	-0.3244	0.5731	0.5788	0.5876	-0.2395	-0.258	-0.274
440	0.3936	0.4096	0.3934	-0.4483	-0.4446	-0.4728	0.5043	0.5139	0.5183	-0.3096	-0.309	-0.3259	0.5718	0.5777	0.5864	-0.2408	-0.2591	-0.2752
445	0.3894	0.4073	0.391	-0.4525	-0.4469	-0.4752	0.5025	0.5123	0.5164	-0.3114	-0.3106	-0.3278	0.5708	0.5765	0.585	-0.2418	-0.2603	-0.2766
450	0.3864	0.4056	0.3881	-0.4555	-0.4486	-0.4781	0.5009	0.5112	0.5157	-0.313	-0.3117	-0.3285	0.5697	0.5756	0.5841	-0.2429	-0.2612	-0.2775
455	0.3833	0.4036	0.3859	-0.4586	-0.4506	-0.4803	0.4997	0.5097	0.5143	-0.3142	-0.3132	-0.3299	0.5686	0.5744	0.5835	-0.244	-0.2624	-0.2781
460	0.3807	0.4008	0.3836	-0.4612	-0.4534	-0.4826	0.5011	0.5081	0.5127	-0.3128	-0.3148	-0.3315	0.5677	0.5735	0.5817	-0.2449	-0.2633	-0.2799
465	0.3779	0.3979	0.3813	-0.464	-0.4563	-0.4849	0.502	0.5069	0.5204	-0.3119	-0.316	-0.3238	0.5669	0.5724	0.5807	-0.2457	-0.2644	-0.2809
470	0.3756	0.3951	0.3791	-0.4663	-0.4591	-0.4871	0.5013	0.5058	0.5098	-0.3126	-0.3171	-0.3344	0.5667	0.5715	0.5796	-0.2459	-0.2653	-0.282
475	0.3726	0.3928	0.376	-0.4693	-0.4614	-0.4902	0.5005	0.5043	0.5092	-0.3134	-0.3186	-0.335	0.5653	0.5704	0.5781	-0.2473	-0.2664	-0.2835
480	0.3703	0.3902	0.3739	-0.4716	-0.464	-0.4923	0.5003	0.503	0.5078	-0.3136	-0.3199	-0.3364	0.5638	0.5695	0.577	-0.2488	-0.2673	-0.2846
485	0.3679	0.3884	0.3715	-0.474	-0.4658	-0.4947	0.4989	0.5018	0.5063	-0.315	-0.3211	-0.3379	0.564	0.5683	0.5771	-0.2486	-0.2685	-0.2845
490	0.3656	0.3858	0.3693	-0.4763	-0.4684	-0.4969	0.4967	0.5002	0.5049	-0.3172	-0.3227	-0.3393	0.5652	0.5678	0.5749	-0.2474	-0.269	-0.2867
495	0.3634	0.3835	0.3666	-0.4785	-0.4707	-0.4996	0.4947	0.4991	0.5037	-0.3192	-0.3238	-0.3405	0.5638	0.5677	0.5736	-0.2488	-0.2691	-0.288
500	0.3617	0.3814	0.3642	-0.4802	-0.4728	-0.502	0.4922	0.4978	0.503	-0.3217	-0.3251	-0.3412	0.5629	0.5659	0.5726	-0.2497	-0.2709	-0.289
505	0.361	0.3793	0.3623	-0.4809	-0.4749	-0.5039	0.4897	0.4966	0.5015	-0.3242	-0.3263	-0.3427	0.5617	0.5646	0.5726	-0.2509	-0.2722	-0.289
510	0.3565	0.3769	0.3598	-0.4854	-0.4773	-0.5064	0.4874	0.4955	0.5009	-0.3265	-0.3274	-0.3433	0.5608	0.5639	0.5711	-0.2518	-0.2729	-0.2905
515	0.3546	0.3748	0.3574	-0.4873	-0.4794	-0.5088	0.4856	0.4942	0.4991	-0.3283	-0.3287	-0.3451	0.5605	0.5631	0.5695	-0.2521	-0.2737	-0.2921
520	0.3521	0.3732	0.3555	-0.4898	-0.481	-0.5107	0.4842	0.4932	0.4989	-0.3297	-0.3297	-0.3453	0.559	0.5618	0.5686	-0.2536	-0.275	-0.293
525	0.3496	0.3711	0.3532	-0.4923	-0.4831	-0.513	0.4831	0.4919	0.4966	-0.3308	-0.331	-0.3476	0.5587	0.5612	0.568	-0.2539	-0.2756	-0.2936
530	0.3477	0.3691	0.351	-0.4942	-0.4851	-0.5152	0.4813	0.4913	0.4956	-0.3326	-0.3316	-0.3486	0.5583	0.5603	0.5667	-0.2543	-0.2765	-0.2949
535	0.3451	0.3667	0.3489	-0.4968	-0.4875	-0.5173	0.4801	0.4914	0.4942	-0.3338	-0.3315	-0.35	0.5558	0.5593	0.5656	-0.2568	-0.2775	-0.296
540	0.3431	0.3638	0.3473	-0.4988	-0.4904	-0.5189	0.479	0.4881	0.4936	-0.3349	-0.3348	-0.3506	0.5538	0.5584	0.5648	-0.2588	-0.2784	-0.2968
545	0.347	0.3622	0.345	-0.4949	-0.492	-0.5212	0.4777	0.4871	0.4926	-0.3362	-0.3358	-0.3516	0.5524	0.5574	0.5638	-0.2602	-0.2794	-0.2978
550	0.3402	0.3603	0.3427	-0.5017	-0.4939	-0.5235	0.4768	0.4862	0.491	-0.3371	-0.3367	-0.3532	0.5514	0.5568	0.5629	-0.2612	-0.28	-0.2987
555	0.3382	0.3577	0.3408	-0.5037	-0.4965	-0.5254	0.4757	0.4849	0.5011	-0.3382	-0.338	-0.3431	0.5507	0.556	0.562	-0.2619	-0.2808	-0.2996
560	0.3369	0.356	0.3388	-0.505	-0.4982	-0.5274	0.4747	0.4838	0.4888	-0.3392	-0.3391	-0.3554	0.5503	0.5554	0.5613	-0.2623	-0.2814	-0.3003
565	0.3352	0.3542	0.3369	-0.5067	-0.5	-0.5293	0.474	0.4827	0.4878	-0.3399	-0.3402	-0.3564	0.5491	0.5543	0.5603	-0.2635	-0.2825	-0.3013
570	0.3337	0.3522	0.3349	-0.5082	-0.502	-0.5313	0.4724	0.4818	0.4868	-0.3415	-0.3411	-0.3574	0.5483	0.5535	0.5595	-0.2643	-0.2833	-0.3021
575	0.3323	0.3505	0.3333	-0.5096	-0.5037	-0.5329	0.4721	0.4809	0.4856	-0.3418	-0.342	-0.3586	0.5477	0.5529	0.5588	-0.2649	-0.2839	-0.3028
580	0.3306	0.3488	0.3313	-0.5113	-0.5054	-0.5349	0.4713	0.4799	0.4847	-0.3426	-0.343	-0.3595	0.5469	0.5523	0.558	-0.2657	-0.2845	-0.3036
585	0.3289	0.3471	0.3295	-0.513	-0.5071	-0.5367	0.47	0.4788	0.4837	-0.3439	-0.3441	-0.3605	0.5462	0.5517	0.557	-0.2664	-0.2851	-0.3046
590	0.3272	0.3449	0.3279	-0.5147	-0.5093	-0.5383	0.4688	0.4778	0.4832	-0.3451	-0.3451	-0.361	0.5454	0.551	0.5563	-0.2672	-0.2858	-0.3053
595	0.3254	0.343	0.3258	-0.5165	-0.5112	-0.5404	0.4676	0.4769	0.4816	-0.3463	-0.346	-0.3626	0.5444	0.5501	0.5555	-0.2682	-0.2867	-0.3061
600	0.3239	0.3413	0.3238	-0.518	-0.5129	-0.5424	0.4667	0.4758	0.4805	-0.3472	-0.3471	-0.3637	0.5438	0.5497	0.5546	-0.2688	-0.2871	-0.307

## Sheet: S4
Time (s)	0.059 μM Bov IF1(1-62)-Y33W-H49K			0.059 μM Bov IF1(1-62)-Y33W-H49K_ Zero adjusted			0.117 μM Bov IF1(1-62)-Y33W-H49K			0.117 μM Bov IF1(1-62)-Y33W-H49K_ Zero adjusted			0.234 μM Bov IF1(1-62)-Y33W-H49K			0.234 μM Bov IF1(1-62)-Y33W-H49K_ Zero adjusted
0	0.7944	0.8401	0.8698	0	0	0	0.785	0.8288	0.8563	0	0	0	0.7967	0.8319	0.8597	0	0	0
5	0.7867	0.8301	0.8642	-0.0077	-0.01	-0.0056	0.7728	0.821	0.8489	-0.0122	-0.0078	-0.0074	0.7837	0.8224	0.8508	-0.013	-0.0095	-0.0089
10	0.7772	0.8201	0.8592	-0.0172	-0.02	-0.0106	0.76	0.8129	0.8409	-0.025	-0.0159	-0.0154	0.7772	0.8153	0.842	-0.0195	-0.0166	-0.0177
15	0.7667	0.8194	0.8488	-0.0277	-0.0207	-0.021	0.7513	0.8075	0.8322	-0.0337	-0.0213	-0.0241	0.772	0.8046	0.8315	-0.0247	-0.0273	-0.0282
20	0.7621	0.8111	0.8397	-0.0323	-0.029	-0.0301	0.7444	0.7991	0.8246	-0.0406	-0.0297	-0.0317	0.7649	0.7948	0.8244	-0.0318	-0.0371	-0.0353
25	0.7553	0.7983	0.8347	-0.0391	-0.0418	-0.0351	0.7395	0.7903	0.819	-0.0455	-0.0385	-0.0373	0.7607	0.785	0.8175	-0.036	-0.0469	-0.0422
30	0.7479	0.791	0.823	-0.0465	-0.0491	-0.0468	0.7326	0.7824	0.8151	-0.0524	-0.0464	-0.0412	0.7536	0.7786	0.8088	-0.0431	-0.0533	-0.0509
35	0.7392	0.7897	0.8157	-0.0552	-0.0504	-0.0541	0.724	0.7736	0.8126	-0.061	-0.0552	-0.0437	0.7459	0.7731	0.8009	-0.0508	-0.0588	-0.0588
40	0.7307	0.7828	0.8092	-0.0637	-0.0573	-0.0606	0.7157	0.7674	0.8081	-0.0693	-0.0614	-0.0482	0.7402	0.7671	0.795	-0.0565	-0.0648	-0.0647
45	0.722	0.772	0.7996	-0.0724	-0.0681	-0.0702	0.7062	0.7557	0.8035	-0.0788	-0.0731	-0.0528	0.7338	0.7594	0.7895	-0.0629	-0.0725	-0.0702
50	0.7143	0.7601	0.7896	-0.0801	-0.08	-0.0802	0.6985	0.7462	0.7972	-0.0865	-0.0826	-0.0591	0.729	0.7495	0.7862	-0.0677	-0.0824	-0.0735
55	0.7043	0.7522	0.7803	-0.0901	-0.0879	-0.0895	0.6881	0.7415	0.7866	-0.0969	-0.0873	-0.0697	0.722	0.7431	0.7819	-0.0747	-0.0888	-0.0778
60	0.6949	0.7425	0.7737	-0.0995	-0.0976	-0.0961	0.6798	0.7401	0.7721	-0.1052	-0.0887	-0.0842	0.7153	0.7343	0.7753	-0.0814	-0.0976	-0.0844
65	0.6866	0.7317	0.7658	-0.1078	-0.1084	-0.104	0.671	0.7302	0.7611	-0.114	-0.0986	-0.0952	0.7094	0.7276	0.7669	-0.0873	-0.1043	-0.0928
70	0.6777	0.7208	0.7616	-0.1167	-0.1193	-0.1082	0.6636	0.7161	0.7534	-0.1214	-0.1127	-0.1029	0.7039	0.7207	0.7605	-0.0928	-0.1112	-0.0992
75	0.6687	0.7102	0.7566	-0.1257	-0.1299	-0.1132	0.6562	0.7059	0.745	-0.1288	-0.1229	-0.1113	0.6982	0.7132	0.7554	-0.0985	-0.1187	-0.1043
80	0.6589	0.7009	0.7563	-0.1355	-0.1392	-0.1135	0.6487	0.6967	0.7373	-0.1363	-0.1321	-0.119	0.6931	0.7059	0.7483	-0.1036	-0.126	-0.1114
85	0.6499	0.6921	0.754	-0.1445	-0.148	-0.1158	0.6417	0.6889	0.7336	-0.1433	-0.1399	-0.1227	0.6885	0.7002	0.7426	-0.1082	-0.1317	-0.1171
90	0.6412	0.6839	0.7473	-0.1532	-0.1562	-0.1225	0.6353	0.6813	0.7249	-0.1497	-0.1475	-0.1314	0.6838	0.696	0.7348	-0.1129	-0.1359	-0.1249
95	0.6327	0.6749	0.7395	-0.1617	-0.1652	-0.1303	0.6292	0.6742	0.7178	-0.1558	-0.1546	-0.1385	0.6799	0.6924	0.7297	-0.1168	-0.1395	-0.13
100	0.6244	0.6652	0.7286	-0.17	-0.1749	-0.1412	0.6233	0.6671	0.707	-0.1617	-0.1617	-0.1493	0.6748	0.6885	0.7208	-0.1219	-0.1434	-0.1389
105	0.6166	0.6552	0.7159	-0.1778	-0.1849	-0.1539	0.6174	0.6597	0.6984	-0.1676	-0.1691	-0.1579	0.672	0.6844	0.7133	-0.1247	-0.1475	-0.1464
110	0.6089	0.6459	0.7015	-0.1855	-0.1942	-0.1683	0.612	0.6521	0.6897	-0.173	-0.1767	-0.1666	0.666	0.6812	0.7071	-0.1307	-0.1507	-0.1526
115	0.6032	0.637	0.6927	-0.1912	-0.2031	-0.1771	0.6067	0.6447	0.6831	-0.1783	-0.1841	-0.1732	0.6618	0.6771	0.7024	-0.1349	-0.1548	-0.1573
120	0.5941	0.6284	0.6866	-0.2003	-0.2117	-0.1832	0.6019	0.6377	0.6768	-0.1831	-0.1911	-0.1795	0.6581	0.6739	0.6982	-0.1386	-0.158	-0.1615
125	0.5871	0.6208	0.6789	-0.2073	-0.2193	-0.1909	0.597	0.6317	0.6697	-0.188	-0.1971	-0.1866	0.654	0.6705	0.6947	-0.1427	-0.1614	-0.165
130	0.5811	0.6134	0.6704	-0.2133	-0.2267	-0.1994	0.5923	0.6253	0.6623	-0.1927	-0.2035	-0.194	0.6515	0.6686	0.6897	-0.1452	-0.1633	-0.17
135	0.5744	0.6057	0.6649	-0.22	-0.2344	-0.2049	0.5879	0.6198	0.6548	-0.1971	-0.209	-0.2015	0.647	0.6633	0.6856	-0.1497	-0.1686	-0.1741
140	0.5689	0.5985	0.654	-0.2255	-0.2416	-0.2158	0.5832	0.6145	0.6487	-0.2018	-0.2143	-0.2076	0.6436	0.6601	0.6808	-0.1531	-0.1718	-0.1789
145	0.5629	0.5918	0.6452	-0.2315	-0.2483	-0.2246	0.5789	0.6089	0.6427	-0.2061	-0.2199	-0.2136	0.6402	0.6573	0.6772	-0.1565	-0.1746	-0.1825
150	0.5577	0.5855	0.6369	-0.2367	-0.2546	-0.2329	0.5747	0.6039	0.6376	-0.2103	-0.2249	-0.2187	0.6369	0.655	0.6732	-0.1598	-0.1769	-0.1865
155	0.5523	0.579	0.6278	-0.2421	-0.2611	-0.242	0.5707	0.5994	0.6328	-0.2143	-0.2294	-0.2235	0.6339	0.6512	0.6697	-0.1628	-0.1807	-0.19
160	0.5466	0.5722	0.6191	-0.2478	-0.2679	-0.2507	0.5664	0.5951	0.6284	-0.2186	-0.2337	-0.2279	0.6305	0.6475	0.666	-0.1662	-0.1844	-0.1937
165	0.5411	0.5653	0.6094	-0.2533	-0.2748	-0.2604	0.5626	0.5909	0.6238	-0.2224	-0.2379	-0.2325	0.6277	0.6445	0.6626	-0.169	-0.1874	-0.1971
170	0.5355	0.5588	0.6007	-0.2589	-0.2813	-0.2691	0.559	0.5866	0.6195	-0.226	-0.2422	-0.2368	0.6246	0.6416	0.6599	-0.1721	-0.1903	-0.1998
175	0.5306	0.5531	0.5913	-0.2638	-0.287	-0.2785	0.5555	0.5829	0.6154	-0.2295	-0.2459	-0.2409	0.622	0.6388	0.6561	-0.1747	-0.1931	-0.2036
180	0.5255	0.5471	0.5834	-0.2689	-0.293	-0.2864	0.5522	0.5792	0.611	-0.2328	-0.2496	-0.2453	0.6195	0.6365	0.6529	-0.1772	-0.1954	-0.2068
185	0.5202	0.5414	0.5754	-0.2742	-0.2987	-0.2944	0.5487	0.5761	0.607	-0.2363	-0.2527	-0.2493	0.6164	0.6339	0.6498	-0.1803	-0.198	-0.2099
190	0.5147	0.5362	0.5687	-0.2797	-0.3039	-0.3011	0.5454	0.5723	0.6034	-0.2396	-0.2565	-0.2529	0.6134	0.6313	0.6468	-0.1833	-0.2006	-0.2129
195	0.5109	0.5313	0.5617	-0.2835	-0.3088	-0.3081	0.5425	0.5737	0.5999	-0.2425	-0.2551	-0.2564	0.6114	0.6292	0.6444	-0.1853	-0.2027	-0.2153
200	0.5061	0.5261	0.5551	-0.2883	-0.314	-0.3147	0.5394	0.5708	0.5963	-0.2456	-0.258	-0.26	0.6088	0.6269	0.6414	-0.1879	-0.205	-0.2183
205	0.5015	0.521	0.5494	-0.2929	-0.3191	-0.3204	0.536	0.5647	0.5934	-0.249	-0.2641	-0.2629	0.6059	0.6246	0.639	-0.1908	-0.2073	-0.2207
210	0.4979	0.5153	0.542	-0.2965	-0.3248	-0.3278	0.5334	0.5603	0.5909	-0.2516	-0.2685	-0.2654	0.604	0.6226	0.636	-0.1927	-0.2093	-0.2237
215	0.4939	0.5106	0.536	-0.3005	-0.3295	-0.3338	0.531	0.5575	0.5882	-0.254	-0.2713	-0.2681	0.6019	0.6205	0.6337	-0.1948	-0.2114	-0.226
220	0.4897	0.5053	0.5289	-0.3047	-0.3348	-0.3409	0.5276	0.5551	0.5856	-0.2574	-0.2737	-0.2707	0.599	0.6185	0.6312	-0.1977	-0.2134	-0.2285
225	0.4855	0.5008	0.5222	-0.3089	-0.3393	-0.3476	0.5249	0.5526	0.5834	-0.2601	-0.2762	-0.2729	0.5968	0.6166	0.629	-0.1999	-0.2153	-0.2307
230	0.4817	0.4958	0.516	-0.3127	-0.3443	-0.3538	0.5227	0.5497	0.5816	-0.2623	-0.2791	-0.2747	0.5953	0.6144	0.6269	-0.2014	-0.2175	-0.2328
235	0.4777	0.491	0.5096	-0.3167	-0.3491	-0.3602	0.52	0.5473	0.5788	-0.265	-0.2815	-0.2775	0.593	0.6124	0.6242	-0.2037	-0.2195	-0.2355
240	0.4737	0.4864	0.5053	-0.3207	-0.3537	-0.3645	0.5173	0.5447	0.5766	-0.2677	-0.2841	-0.2797	0.5909	0.6104	0.6217	-0.2058	-0.2215	-0.238
245	0.4704	0.4821	0.5004	-0.324	-0.358	-0.3694	0.5148	0.5418	0.5752	-0.2702	-0.287	-0.2811	0.5895	0.6085	0.6193	-0.2072	-0.2234	-0.2404
250	0.4672	0.4784	0.496	-0.3272	-0.3617	-0.3738	0.5126	0.5394	0.5706	-0.2724	-0.2894	-0.2857	0.587	0.6067	0.6183	-0.2097	-0.2252	-0.2414
255	0.4636	0.474	0.492	-0.3308	-0.3661	-0.3778	0.5099	0.5369	0.5686	-0.2751	-0.2919	-0.2877	0.5845	0.605	0.6152	-0.2122	-0.2269	-0.2445
260	0.4607	0.4698	0.4881	-0.3337	-0.3703	-0.3817	0.5077	0.5348	0.5656	-0.2773	-0.294	-0.2907	0.5826	0.6031	0.6132	-0.2141	-0.2288	-0.2465
265	0.4581	0.4658	0.4847	-0.3363	-0.3743	-0.3851	0.5055	0.532	0.5631	-0.2795	-0.2968	-0.2932	0.5813	0.6013	0.6112	-0.2154	-0.2306	-0.2485
270	0.455	0.4619	0.4806	-0.3394	-0.3782	-0.3892	0.5029	0.5297	0.5608	-0.2821	-0.2991	-0.2955	0.5789	0.5998	0.6096	-0.2178	-0.2321	-0.2501
275	0.4525	0.4579	0.4768	-0.3419	-0.3822	-0.393	0.5006	0.5271	0.5587	-0.2844	-0.3017	-0.2976	0.5772	0.5981	0.6077	-0.2195	-0.2338	-0.252
280	0.4498	0.4541	0.4733	-0.3446	-0.386	-0.3965	0.4982	0.5248	0.5563	-0.2868	-0.304	-0.3	0.5754	0.5964	0.6057	-0.2213	-0.2355	-0.254
285	0.4467	0.4508	0.4704	-0.3477	-0.3893	-0.3994	0.496	0.5226	0.5533	-0.289	-0.3062	-0.303	0.5737	0.5946	0.6064	-0.223	-0.2373	-0.2533
290	0.4439	0.4469	0.4669	-0.3505	-0.3932	-0.4029	0.4938	0.5203	0.5503	-0.2912	-0.3085	-0.306	0.572	0.5929	0.602	-0.2247	-0.239	-0.2577
295	0.4409	0.4435	0.4641	-0.3535	-0.3966	-0.4057	0.4915	0.518	0.5491	-0.2935	-0.3108	-0.3072	0.5707	0.5914	0.6003	-0.226	-0.2405	-0.2594
300	0.4379	0.4403	0.4613	-0.3565	-0.3998	-0.4085	0.4892	0.516	0.5453	-0.2958	-0.3128	-0.311	0.5689	0.5898	0.5986	-0.2278	-0.2421	-0.2611
305	0.4351	0.4371	0.4589	-0.3593	-0.403	-0.4109	0.487	0.5134	0.5431	-0.298	-0.3154	-0.3132	0.5674	0.5883	0.5966	-0.2293	-0.2436	-0.2631
310	0.4322	0.4337	0.4566	-0.3622	-0.4064	-0.4132	0.4849	0.5114	0.5406	-0.3001	-0.3174	-0.3157	0.5654	0.5868	0.595	-0.2313	-0.2451	-0.2647
315	0.4292	0.4307	0.4525	-0.3652	-0.4094	-0.4173	0.4827	0.5095	0.538	-0.3023	-0.3193	-0.3183	0.5653	0.5852	0.593	-0.2314	-0.2467	-0.2667
320	0.426	0.4277	0.4498	-0.3684	-0.4124	-0.42	0.4807	0.5077	0.536	-0.3043	-0.3211	-0.3203	0.5633	0.5836	0.5917	-0.2334	-0.2483	-0.268
325	0.423	0.425	0.4465	-0.3714	-0.4151	-0.4233	0.4791	0.5055	0.5333	-0.3059	-0.3233	-0.323	0.5612	0.5821	0.5897	-0.2355	-0.2498	-0.27
330	0.42	0.4219	0.4431	-0.3744	-0.4182	-0.4267	0.477	0.5027	0.5313	-0.308	-0.3261	-0.325	0.5598	0.5806	0.5882	-0.2369	-0.2513	-0.2715
335	0.417	0.4192	0.4396	-0.3774	-0.4209	-0.4302	0.4747	0.4997	0.5282	-0.3103	-0.3291	-0.3281	0.5583	0.5793	0.5865	-0.2384	-0.2526	-0.2732
340	0.4138	0.4165	0.4358	-0.3806	-0.4236	-0.434	0.4728	0.4975	0.5265	-0.3122	-0.3313	-0.3298	0.5567	0.5777	0.5854	-0.24	-0.2542	-0.2743
345	0.4106	0.4137	0.4322	-0.3838	-0.4264	-0.4376	0.4707	0.4955	0.5237	-0.3143	-0.3333	-0.3326	0.5553	0.5762	0.5835	-0.2414	-0.2557	-0.2762
350	0.4076	0.4108	0.4281	-0.3868	-0.4293	-0.4417	0.4687	0.4932	0.5214	-0.3163	-0.3356	-0.3349	0.5538	0.5749	0.582	-0.2429	-0.257	-0.2777
355	0.404	0.4082	0.4243	-0.3904	-0.4319	-0.4455	0.4667	0.4914	0.5193	-0.3183	-0.3374	-0.337	0.554	0.5735	0.5806	-0.2427	-0.2584	-0.2791
360	0.4011	0.406	0.4214	-0.3933	-0.4341	-0.4484	0.465	0.4895	0.5177	-0.32	-0.3393	-0.3386	0.5515	0.5721	0.5791	-0.2452	-0.2598	-0.2806
365	0.398	0.4034	0.418	-0.3964	-0.4367	-0.4518	0.4631	0.4873	0.5159	-0.3219	-0.3415	-0.3404	0.5499	0.5707	0.5777	-0.2468	-0.2612	-0.282
370	0.395	0.4011	0.4154	-0.3994	-0.439	-0.4544	0.461	0.4857	0.5146	-0.324	-0.3431	-0.3417	0.5483	0.5694	0.5762	-0.2484	-0.2625	-0.2835
375	0.3921	0.3986	0.4125	-0.4023	-0.4415	-0.4573	0.4594	0.4846	0.5131	-0.3256	-0.3442	-0.3432	0.5472	0.568	0.5747	-0.2495	-0.2639	-0.285
380	0.389	0.3964	0.4093	-0.4054	-0.4437	-0.4605	0.4576	0.4828	0.5116	-0.3274	-0.346	-0.3447	0.5462	0.5666	0.5736	-0.2505	-0.2653	-0.2861
385	0.3858	0.3939	0.4071	-0.4086	-0.4462	-0.4627	0.4559	0.4797	0.5115	-0.3291	-0.3491	-0.3448	0.5445	0.5653	0.5748	-0.2522	-0.2666	-0.2849
390	0.3827	0.3914	0.4045	-0.4117	-0.4487	-0.4653	0.4543	0.478	0.5087	-0.3307	-0.3508	-0.3476	0.5429	0.564	0.5707	-0.2538	-0.2679	-0.289
395	0.3797	0.3891	0.4021	-0.4147	-0.451	-0.4677	0.4527	0.4761	0.5069	-0.3323	-0.3527	-0.3494	0.5419	0.5627	0.5691	-0.2548	-0.2692	-0.2906
400	0.3768	0.3864	0.3999	-0.4176	-0.4537	-0.4699	0.4508	0.4744	0.5048	-0.3342	-0.3544	-0.3515	0.5408	0.5615	0.5679	-0.2559	-0.2704	-0.2918
405	0.374	0.3841	0.3975	-0.4204	-0.456	-0.4723	0.4494	0.4725	0.5027	-0.3356	-0.3563	-0.3536	0.5395	0.5605	0.5666	-0.2572	-0.2714	-0.2931
410	0.3711	0.3813	0.3965	-0.4233	-0.4588	-0.4733	0.4478	0.4709	0.5009	-0.3372	-0.3579	-0.3554	0.5384	0.5593	0.5658	-0.2583	-0.2726	-0.2939
415	0.3681	0.3786	0.3932	-0.4263	-0.4615	-0.4766	0.4464	0.4692	0.5002	-0.3386	-0.3596	-0.3561	0.5373	0.5581	0.5641	-0.2594	-0.2738	-0.2956
420	0.3654	0.3763	0.3882	-0.429	-0.4638	-0.4816	0.4447	0.4675	0.4967	-0.3403	-0.3613	-0.3596	0.5366	0.5567	0.5628	-0.2601	-0.2752	-0.2969
425	0.3624	0.3735	0.387	-0.432	-0.4666	-0.4828	0.4433	0.4659	0.4947	-0.3417	-0.3629	-0.3616	0.5351	0.5554	0.5618	-0.2616	-0.2765	-0.2979
430	0.3596	0.3709	0.3834	-0.4348	-0.4692	-0.4864	0.4417	0.4643	0.4931	-0.3433	-0.3645	-0.3632	0.534	0.5543	0.561	-0.2627	-0.2776	-0.2987
435	0.3567	0.3686	0.3798	-0.4377	-0.4715	-0.49	0.4402	0.4629	0.4914	-0.3448	-0.3659	-0.3649	0.5327	0.5533	0.5605	-0.264	-0.2786	-0.2992
440	0.3538	0.3658	0.3769	-0.4406	-0.4743	-0.4929	0.4389	0.4613	0.4895	-0.3461	-0.3675	-0.3668	0.5315	0.5521	0.5601	-0.2652	-0.2798	-0.2996
445	0.3513	0.3634	0.3734	-0.4431	-0.4767	-0.4964	0.4375	0.4598	0.488	-0.3475	-0.369	-0.3683	0.5307	0.5509	0.5599	-0.266	-0.281	-0.2998
450	0.3486	0.3607	0.3702	-0.4458	-0.4794	-0.4996	0.436	0.458	0.4867	-0.349	-0.3708	-0.3696	0.5296	0.5501	0.5592	-0.2671	-0.2818	-0.3005
455	0.3461	0.3583	0.3676	-0.4483	-0.4818	-0.5022	0.4344	0.4566	0.4855	-0.3506	-0.3722	-0.3708	0.5285	0.5487	0.5583	-0.2682	-0.2832	-0.3014
460	0.3437	0.3558	0.3641	-0.4507	-0.4843	-0.5057	0.4332	0.4553	0.4841	-0.3518	-0.3735	-0.3722	0.5275	0.5476	0.5574	-0.2692	-0.2843	-0.3023
465	0.3407	0.3534	0.3595	-0.4537	-0.4867	-0.5103	0.4317	0.4538	0.4829	-0.3533	-0.375	-0.3734	0.5272	0.5466	0.5566	-0.2695	-0.2853	-0.3031
470	0.3383	0.3509	0.3568	-0.4561	-0.4892	-0.513	0.4305	0.4524	0.4818	-0.3545	-0.3764	-0.3745	0.5254	0.5456	0.5589	-0.2713	-0.2863	-0.3008
475	0.3356	0.3489	0.3525	-0.4588	-0.4912	-0.5173	0.4291	0.4511	0.4835	-0.3559	-0.3777	-0.3728	0.5245	0.5446	0.5565	-0.2722	-0.2873	-0.3032
480	0.333	0.3463	0.3477	-0.4614	-0.4938	-0.5221	0.4277	0.45	0.4787	-0.3573	-0.3788	-0.3776	0.5239	0.5436	0.5544	-0.2728	-0.2883	-0.3053
485	0.3304	0.3448	0.3455	-0.464	-0.4953	-0.5243	0.4266	0.4483	0.4775	-0.3584	-0.3805	-0.3788	0.5225	0.5426	0.5544	-0.2742	-0.2893	-0.3053
490	0.3279	0.3415	0.343	-0.4665	-0.4986	-0.5268	0.4254	0.4468	0.4775	-0.3596	-0.382	-0.3788	0.5216	0.5418	0.5537	-0.2751	-0.2901	-0.306
495	0.3254	0.3394	0.3417	-0.469	-0.5007	-0.5281	0.4244	0.4456	0.4744	-0.3606	-0.3832	-0.3819	0.5206	0.5408	0.5537	-0.2761	-0.2911	-0.306
500	0.3233	0.3368	0.3378	-0.4711	-0.5033	-0.532	0.4231	0.4442	0.4729	-0.3619	-0.3846	-0.3834	0.5203	0.5398	0.5526	-0.2764	-0.2921	-0.3071
505	0.3204	0.3343	0.3363	-0.474	-0.5058	-0.5335	0.4216	0.4428	0.4717	-0.3634	-0.386	-0.3846	0.5189	0.5389	0.5523	-0.2778	-0.293	-0.3074
510	0.3184	0.3319	0.3319	-0.476	-0.5082	-0.5379	0.4207	0.4418	0.4703	-0.3643	-0.387	-0.386	0.5186	0.538	0.551	-0.2781	-0.2939	-0.3087
515	0.3157	0.3298	0.3291	-0.4787	-0.5103	-0.5407	0.4191	0.4405	0.4692	-0.3659	-0.3883	-0.3871	0.517	0.5371	0.5509	-0.2797	-0.2948	-0.3088
520	0.3136	0.3273	0.3264	-0.4808	-0.5128	-0.5434	0.4179	0.4395	0.4686	-0.3671	-0.3893	-0.3877	0.5168	0.5361	0.5494	-0.2799	-0.2958	-0.3103
525	0.3112	0.3252	0.3246	-0.4832	-0.5149	-0.5452	0.417	0.4388	0.467	-0.368	-0.39	-0.3893	0.5152	0.5354	0.5487	-0.2815	-0.2965	-0.311
530	0.3091	0.3231	0.3235	-0.4853	-0.517	-0.5463	0.4155	0.4372	0.4659	-0.3695	-0.3916	-0.3904	0.5152	0.5345	0.5475	-0.2815	-0.2974	-0.3122
535	0.3068	0.321	0.321	-0.4876	-0.5191	-0.5488	0.4145	0.4356	0.4645	-0.3705	-0.3932	-0.3918	0.5139	0.5337	0.5468	-0.2828	-0.2982	-0.3129
540	0.3047	0.3191	0.3193	-0.4897	-0.521	-0.5505	0.4134	0.4347	0.4635	-0.3716	-0.3941	-0.3928	0.5137	0.533	0.5459	-0.283	-0.2989	-0.3138
545	0.3024	0.3168	0.3162	-0.492	-0.5233	-0.5536	0.4125	0.4333	0.4627	-0.3725	-0.3955	-0.3936	0.5124	0.5321	0.5452	-0.2843	-0.2998	-0.3145
550	0.3009	0.3148	0.3131	-0.4935	-0.5253	-0.5567	0.4112	0.4322	0.4612	-0.3738	-0.3966	-0.3951	0.5114	0.5312	0.5442	-0.2853	-0.3007	-0.3155
555	0.298	0.3129	0.311	-0.4964	-0.5272	-0.5588	0.4099	0.4309	0.4601	-0.3751	-0.3979	-0.3962	0.5111	0.5303	0.5433	-0.2856	-0.3016	-0.3164
560	0.2962	0.3107	0.3099	-0.4982	-0.5294	-0.5599	0.4093	0.4307	0.4591	-0.3757	-0.3981	-0.3972	0.5103	0.5294	0.5425	-0.2864	-0.3025	-0.3172
565	0.2941	0.3089	0.3086	-0.5003	-0.5312	-0.5612	0.4077	0.4288	0.4578	-0.3773	-0.4	-0.3985	0.509	0.5287	0.5412	-0.2877	-0.3032	-0.3185
570	0.2919	0.307	0.3066	-0.5025	-0.5331	-0.5632	0.4067	0.4277	0.4569	-0.3783	-0.4011	-0.3994	0.5083	0.528	0.5402	-0.2884	-0.3039	-0.3195
575	0.2899	0.3049	0.3046	-0.5045	-0.5352	-0.5652	0.4059	0.4266	0.4552	-0.3791	-0.4022	-0.4011	0.508	0.5273	0.539	-0.2887	-0.3046	-0.3207
580	0.2881	0.3032	0.3017	-0.5063	-0.5369	-0.5681	0.405	0.4258	0.4541	-0.38	-0.403	-0.4022	0.5066	0.5267	0.5381	-0.2901	-0.3052	-0.3216
585	0.2864	0.3016	0.2989	-0.508	-0.5385	-0.5709	0.4038	0.4244	0.4528	-0.3812	-0.4044	-0.4035	0.5065	0.5264	0.5369	-0.2902	-0.3055	-0.3228
590	0.2841	0.2996	0.2974	-0.5103	-0.5405	-0.5724	0.4028	0.4234	0.4517	-0.3822	-0.4054	-0.4046	0.5054	0.5252	0.5361	-0.2913	-0.3067	-0.3236
595	0.2823	0.2976	0.2962	-0.5121	-0.5425	-0.5736	0.4022	0.4224	0.4508	-0.3828	-0.4064	-0.4055	0.5052	0.5245	0.5349	-0.2915	-0.3074	-0.3248
600	0.2802	0.2957	0.2951	-0.5142	-0.5444	-0.5747	0.401	0.4215	0.4494	-0.384	-0.4073	-0.4069	0.5041	0.5239	0.5339	-0.2926	-0.308	-0.3258

## Sheet: S5
Cycle	SMP			SMP plus 0.5 pmol Bov IF1(1-84)-Y33W			SMP plus 2.5 pmol Bov IF1(1-84)-Y33W			SMP plus 5 pmol Bov IF1(1-84)-Y33W			SMP plus 10 pmol Bov IF1(1-84)-Y33W			SMP plus oligomycin
1	915	1108	994	1095	1224	1050	1036	976	917	964	976	935	1049	968	1121	852	1012	891
2	981	1137	933	976	1018	1102	909	979	1013	909	976	915	1026	960	1029	958	937	927
3	938	1006	1011	1063	1037	960	1032	995	922	957	1047	854	921	998	960	919	910	983
4	911	978	1078	1081	1062	1110	946	979	880	942	997	923	879	985	1035	893	882	940
5	885	1036	1052	958	1126	1030	942	860	863	951	1077	901	919	820	943	914	983	864
6	1038	946	985	992	961	971	971	929	855	944	849	869	835	953	880	918	935	885
7	869	861	1114	1073	1003	1006	903	915	844	799	923	903	941	887	920	893	906	889
8	893	978	836	1007	913	1053	901	895	884	892	995	939	930	866	917	897	899	906
9	877	970	916	1008	988	1023	955	876	926	820	840	826	915	903	901	943	914	886
10	868	928	982	1053	1085	914	767	857	904	856	718	957	882	972	874	876	947	796
11	844	1002	994	1007	894	896	862	878	773	868	886	779	826	875	884	828	1011	899
12	902	957	982	929	903	920	927	890	855	864	802	753	1046	972	946	868	891	849
13	858	868	933	980	960	926	810	845	925	912	884	814	828	903	791	924	877	865
14	824	968	909	951	964	974	933	846	796	745	809	744	876	921	879	884	870	873
15	887	908	1082	986	910	959	872	830	857	859	794	834	869	825	750	978	851	739
16	921	925	960	959	888	942	855	872	800	876	860	796	890	853	749	927	738	849
17	786	917	1038	867	845	886	813	843	800	843	880	730	724	888	961	843	871	860
18	801	967	866	857	879	927	797	875	783	830	747	794	976	907	783	871	806	885
19	912	880	937	907	902	893	752	824	834	862	921	723	814	818	912	803	846	817
20	827	858	830	858	898	841	857	899	722	816	810	694	812	893	835	890	868	872
21	1132	1193	1148	1316	1289	1378	1313	1187	1210	1359	1282	1232	1065	1216	1130	767	699	834
22	1729	2061	1913	1907	2048	2184	2351	2206	2290	2165	2201	2334	1976	2230	2140	778	730	831
23	2584	3045	2871	2893	2990	3335	3521	3675	3405	3563	3422	3448	3078	3515	3271	883	755	736
24	3610	4326	4194	4102	4606	4604	4658	4671	4634	4699	4524	4510	4079	5036	4567	805	788	740
25	4868	5697	5267	5392	5644	6043	5888	6170	5694	5990	5720	5924	5357	5931	5994	787	650	654
26	5723	6740	6327	6805	6928	7221	7042	7647	7423	7132	6947	7337	6926	7562	7176	776	795	703
27	6744	8107	7715	7913	7969	8215	8431	8659	8501	8495	8054	8621	7804	8883	8604	867	717	774
28	8006	9178	8675	9031	8796	9812	9704	9754	9855	9706	9591	9578	9222	10134	9574	661	736	622
29	9126	10437	10376	10779	10293	11037	11025	11273	11050	11051	10680	10642	10200	11535	11061	784	781	677
30	10499	11962	11554	11925	12078	12088	12417	12909	12317	12101	12177	12138	11953	12632	12385	614	665	658
31	11400	12923	12953	13227	12481	13054	13273	13713	13422	13224	13368	12974	13457	13782	12860	733	726	666
32	12122	14024	13718	13499	13584	14120	13800	14485	14543	13872	14008	13584	14126	15099	13779	712	765	599
33	13569	14657	14237	14943	14079	14813	14680	15379	15109	14858	14567	14620	15167	15326	15155	656	643	642
34	14257	15944	15648	16134	14913	15720	16049	15994	15579	15768	15726	15638	16213	16607	15493	717	665	594
35	14716	16774	16396	16335	16360	17034	16603	17024	16768	16373	16265	16105	16898	17285	16067	651	753	641
36	15401	17735	17450	17742	17206	17511	17507	17444	17423	17491	17287	16950	17741	18421	17194	807	677	602
37	16418	18924	18294	18162	17399	18436	18351	18419	18229	17615	18254	17450	18668	19527	17586	758	730	644
38	17012	19346	18653	19220	18288	19004	18980	19118	19194	18584	18483	18397	19047	19665	18849	681	675	663
39	17699	20178	19968	19945	18700	19588	19835	20091	19437	19566	19667	18887	19431	20500	19276	643	721	630
40	18243	20980	20277	20633	19512	20112	20744	20743	20259	19873	20157	19358	20791	21455	19783	713	647	576

## Sheet: S6
Cycle	SMP			SMP plus 0.5 pmol Bov IF1(1-84)-Y33W-H49K			SMP plus 2.5 pmol Bov IF1(1-84)-Y33W-H49K			SMP plus 5 pmol Bov IF1(1-84)-Y33W-H49K			SMP plus 10 pmol Bov IF1(1-84)-Y33W-H49K			SMP plus oligomycin
1	1082	1139	1048	1063	1041	1155	1328	1211	1158	1295	1250	1292	1259	1324	1267	1267	1375	1190
2	1243	1119	1108	1067	1130	972	1239	1266	1223	1161	1212	1338	1266	1329	1400	1359	1248	1236
3	1094	1159	1116	995	948	981	1282	1193	1109	1211	1266	1286	1292	1260	1336	1037	1269	1272
4	1276	1063	1129	1073	1124	1127	1264	1309	1187	1184	1239	1212	1208	1312	1293	1323	1394	1313
5	1021	1076	1209	1113	1056	951	1172	1194	1285	1272	1231	1158	1208	1251	1192	1257	1288	1218
6	1134	1147	1108	1157	999	939	1195	1233	1157	1242	1272	1310	1206	1201	1233	1307	1226	1140
7	1127	1023	1098	1078	1011	1044	1318	1149	1156	1208	1264	1355	1170	1219	1350	1183	1151	1226
8	1127	1095	1015	909	1043	949	1169	1186	1182	1253	1257	1253	1286	1236	1255	1153	1067	1286
9	1141	1157	1076	1001	974	1002	1115	1243	1161	1232	1301	1046	1267	1151	1286	1206	1295	1233
10	1098	1123	1085	1032	999	960	1137	1093	1248	1082	1244	1193	1131	1234	1303	1016	1258	1360
11	1062	1108	1071	1124	1071	1032	1120	1173	1145	1252	1134	1136	1141	1280	1269	1063	1291	1205
12	1154	1208	1162	1141	976	972	1119	996	1167	1192	1131	1188	1182	1163	1140	1220	1203	1212
13	1080	1060	1080	998	1015	953	1125	1210	1025	1060	1251	1184	1133	1195	1233	1167	1230	1159
14	1162	1084	1066	1007	1013	953	1177	1197	1232	1153	1209	1075	1229	1208	1212	1252	1171	1220
15	1052	1034	1186	1049	1073	963	1113	1158	996	1201	1144	1129	1109	1231	1156	1179	1260	1118
16	1098	1135	1130	1023	953	945	1149	1133	1066	1102	1258	1140	1164	1256	1108	1244	1245	1212
17	1191	1099	1085	1004	1056	1043	1029	1047	1170	1109	1120	1163	1098	1035	1127	1183	1168	1203
18	1077	1020	1096	946	950	969	1235	1129	1102	1068	1132	1003	1206	1298	1218	1286	1199	1350
19	1166	1069	1059	972	848	887	1136	1079	1183	1116	1131	1151	1179	1115	1156	1194	1219	1277
20	1057	1008	1195	965	1003	942	1139	1087	1076	1150	1066	1014	978	1236	1055	1223	1194	1218
21	1610.08	1684.32	1642.56	1767.84	1809.6	1653	1826	1585	1546	1865	1809	1899	1926	1755	1871	1179	1150	1114
22	2799.08	2741.08	2780.52	2584.48	2806.04	2720.2	3331	3075	3167	3161	3077	3445	3401	3292	3097	1084	1062	994
23	4116.84	4114.52	3857	3747.96	4283.88	4046.08	4853	4537	4588	4840	4941	5090	4850	4930	4587	1150	1203	1201
24	5626	5565.68	5446.2	5274.52	5510	5718.8	6422	6162	5907	6733	6686	6434	6748	6795	6018	1188	1179	1164
25	6840.52	6696.68	6796.44	6685.08	6979.72	7006.4	7941	7645	7348	8373	8098	8466	8625	8194	7606	1021	1068	1139
26	7962.24	8281.24	8052.72	7720.96	8892.56	8457.56	9260	9260	9514	9698	9622	10231	10325	9601	9202	1110	1162	1118
27	9748.64	10761.3	9989.92	8871.68	10311.2	9887.84	11042	10535	10478	11435	11445	11692	12552	11385	10719	1113	1096	1193
28	11068.7	11540.8	11249.7	10402.9	12006	11369.2	12318	11885	11959	13498	13136	13313	13679	13295	12139	1208	1101	1256
29	12380.7	12899.2	12280.9	11914.4	13083.6	12792.5	13872	13388	14067	14713	14746	14680	15177	14681	13923	1181	1169	1102
30	14813.2	14841	14444.3	12791.3	15483.7	14283.1	16281	15891	15399	16640	16737	16809	17433	16594	14622	1182	1027	1048
31	15984.8	15762.1	15267.9	14474.5	16548.6	15889.7	17003	17091	16248	17747	17850	18565	18896	17297	16753	1123	1008	1085
32	17089.1	16963.8	17244.6	16113.6	17760.8	17020.7	18286	17706	17714	19156	20117	19466	20634	18598	18042	974	1081	1117
33	18099.5	18540.3	18144.7	17065.9	18932.4	18370.9	19681	18837	19581	20900	21264	21029	21738	20354	19245	1204	1043	1024
34	20129.5	20290.7	19880.1	18358.2	19743.2	19330.2	21471	20353	20453	21545	22232	22454	22676	21820	20475	1048	1045	1064
35	20278	20536.6	21231.5	20375.4	21436.8	20470.5	22249	21644	21818	23258	23055	23209	23943	22762	21123	1112	988	1061
36	22169.9	21937.9	21276.7	20768.6	22522.6	21824.2	22944	22827	22117	24306	24209	24817	24597	24066	22955	1040	1052	999
37	22317.2	23053.8	23338	22012.2	23273.1	22498.2	23966	23470	23292	25322	25407	25288	26221	24606	24043	1029	1111	1074
38	24662.8	23885.6	24090.9	23568.9	24094.4	24327.5	25149	24788	24666	26563	26570	26596	27563	25730	25110	1059	1118	943
39	25342.5	25081.5	25912.1	24371.6	25421.4	25117.5	26001	25644	25292	27267	27954	27714	27962	26811	26229	1081	1026	886
40	26518.8	25500.3	26011.8	25456.2	26144.1	26158	26940	26011	26097	28309	28745	28949	28882	27571	26980	1124	989	928

## Sheet: S7
Cycle	SMP			SMP plus 0.5 pmol Bov IF1(1-62)-Y33W			SMP plus 2.5 pmol Bov IF1(1-62)-Y33W			SMP plus 5 pmol Bov IF1(1-62)-Y33W			SMP plus 10 pmol Bov IF1(1-62)-Y33W			SMP plus oligomycin
1	991	1190	1225	1153	1158	1241	995	925	810	908	907	964	870	915	936	1135	1038	878
2	1197	1286	1143	1162	1130	1116	935	945	1015	831	917	912	878	1007	896	1161	1118	971
3	1178	1169	1059	1219	1350	1120	1032	958	930	1041	1017	953	819	975	998	956	1109	864
4	1176	1188	1179	1115	1127	1147	910	875	922	978	925	951	772	783	928	1037	1087	865
5	1126	1220	1158	1155	1108	1138	1018	946	989	1037	911	1012	826	924	893	982	979	1000
6	1200	1217	1164	1040	1193	1191	953	834	901	792	961	847	826	885	916	1017	1000	984
7	1087	1036	1157	1163	1017	1060	985	888	964	932	910	957	810	869	907	986	1072	813
8	1219	1257	1159	1216	1082	1183	967	751	987	869	876	798	789	737	882	978	1060	912
9	1075	1100	1118	1156	1143	1152	851	865	803	876	938	919	885	855	817	978	951	844
10	1105	1110	1114	1147	1238	1146	890	980	977	990	849	935	801	810	784	1009	955	921
11	1189	1234	1059	1033	1062	1080	878	878	868	854	1023	871	859	839	788	1067	1048	851
12	1096	1242	1118	1198	1052	1151	885	807	936	838	1000	927	800	790	794	1015	1055	925
13	1139	1079	1181	1196	1054	1153	990	918	846	928	890	891	774	820	889	920	957	800
14	1119	1083	1155	1242	1133	1108	883	780	812	997	797	861	762	848	785	1040	1022	877
15	977	1079	1105	1005	1114	1155	947	888	905	907	948	879	795	725	800	963	980	820
16	1166	1082	1106	1133	1121	1096	918	1014	930	866	852	822	755	790	818	990	1092	983
17	998	1052	989	1049	1188	1111	811	876	863	861	1054	910	764	778	771	918	1024	785
18	1147	1118	1097	1145	1099	1093	927	870	823	842	877	827	804	777	813	874	891	815
19	1094	1086	1120	1084	1132	1208	816	909	793	792	835	874	726	787	832	891	961	822
20	1049	1065	1076	1017	1103	1045	862	762	910	799	949	785	767	804	770	872	909	813
21	1379	1400	1410	1443	1298	1231	1226	1148	1259	1253	1229	1123	1397.53	1125.73	1358.06	920	970	709
22	2172	2333	2374	2044	2071	2137	2242	2207	2199	2077	2064	2035	2812.99	2342.07	2551.07	897	914	851
23	3465	3305	3602	3035	3053	3010	3490	3530	3511	3446	3412	2989	4247.3	3954.87	4047.26	984	998	819
24	4591	4687	4838	4250	4478	4487	4962	4647	4652	4964	4452	4432	5772.19	5186.45	5609.84	921	947	785
25	5999	5787	6192	5550	5431	5515	6471	6151	6049	6196	5900	5743	7255.83	6905.11	6958.03	847	907	761
26	7710	7380	7491	7067	6884	6817	7650	7416	7260	7805	7501	7373	8673.99	7994.96	8661.43	1060	950	715
27	8807	9104	9296	8274	8208	8150	8831	8856	8789	9282	8887	8906	10489.5	9402.35	9944.14	864	935	844
28	10274	9912	10493	9770	9667	9186	10372	10209	10155	10911	9972	9972	11757.9	10968.5	11059.1	916	864	786
29	11823	11458	11571	10950	10863	10790	11537	11291	11334	12246	11719	11405	13368	12105	12424.3	917	944	833
30	13837	13502	13176	12598	12815	12801	13049	12409	12851	13722	13078	12914	14784.4	13610.2	13974.4	829	908	852
31	14781	14476	14509	14053	14270	13809	13834	13816	14360	14756	14231	13833	16529	15155.7	15188	901	885	730
32	15764	16085	15815	15212	15243	14765	15052	14311	14979	15878	15024	14843	17495.1	16207.9	16112.8	819	834	755
33	17449	16903	16923	16170	16683	16122	15976	15227	15339	16636	16075	15981	18740.1	17456.5	16923.7	909	906	710
34	18579	18648	17882	17131	17237	17477	17360	16687	17001	18205	16624	16816	19689.2	18293.4	17961.5	908	847	718
35	19290	19633	19197	18739	18981	18028	17650	17337	17679	18796	17777	17836	20168.1	19595	19284.6	774	844	761
36	20470	19634	20171	19516	19797	19218	19281	18444	18534	19680	18594	18857	21837.5	21363.8	20344.9	798	874	643
37	21496	20796	21337	20561	20559	20473	20203	18990	19031	20538	19542	18965	22643	21672.4	21009.5	941	867	683
38	22572	22509	22438	21281	21501	21044	20214	20131	20248	21348	20704	20378	23714.9	22481.5	21698.4	849	766	698
39	23355	23702	23563	22517	22939	22311	21016	21077	20858	22250	20923	20741	24509.6	23646.7	22393.6	870	822	697
40	24571	24031	23580	23452	22904	23280	22317	21098	21597	22552	21849	21622	25533.1	24245.9	22416	771	818	631

## Sheet: S8
Cycle	SMP			SMP plus 0.5 pmol Bov IF1(1-62)-Y33W-H49K			SMP plus 2.5 pmol Bov IF1(1-62)-Y33W-H49K			SMP plus 5 pmol Bov IF1(1-62)-Y33W-H49K			SMP plus 10 pmol Bov IF1(1-62)-Y33W-H49K			SMP plus oligomycin
1	900	874	942	876	951	949	869	926	1042	884	932	1001	933	977	963	824	944	932
2	887	915	870	852	996	826	979	796	922	935	858	897	974	1005	959	854	875	852
3	889	942	914	869	917	740	940	878	931	923	920	868	969	850	855	936	866	816
4	886	875	947	886	872	783	954	823	906	901	815	914	823	933	850	879	901	891
5	769	941	802	921	862	933	845	854	810	738	1005	917	834	838	914	880	919	896
6	915	837	902	866	861	825	897	755	897	825	849	950	825	778	790	829	849	875
7	868	875	867	816	898	809	833	877	870	878	892	832	845	928	903	977	870	810
8	987	832	939	904	892	813	889	832	788	803	916	905	851	931	981	840	783	827
9	892	846	837	731	894	739	788	817	838	863	909	799	823	931	763	778	838	924
10	848	900	839	779	789	823	913	860	849	884	737	838	925	869	816	849	806	820
11	838	775	813	808	798	844	724	830	802	815	799	770	748	866	816	920	736	841
12	800	857	800	793	728	810	703	799	709	846	830	673	818	839	852	788	890	825
13	899	764	788	713	772	671	888	918	738	843	784	732	790	887	800	856	831	722
14	776	871	772	829	852	831	806	755	708	774	794	779	754	814	797	842	875	746
15	860	822	755	879	755	759	773	831	914	815	759	765	824	886	813	845	799	798
16	776	748	857	750	836	773	672	697	861	824	890	747	727	797	801	769	829	816
17	839	759	811	832	796	694	802	773	734	769	827	756	776	709	763	859	701	766
18	784	782	865	795	723	753	815	707	683	762	695	784	731	782	785	853	770	718
19	770	796	747	727	794	802	739	746	768	728	796	730	714	705	763	773	886	721
20	713	832	814	784	760	672	798	710	749	758	842	694	748	836	772	865	840	799
21	1335	1153	1292	1149	1237	1152	1408	1318	1189	1326	1414	1227	1312	1262	1132	753	766	717
22	2556	2295	2446	2185	2178	2269	2746	2606	2601	2660	2657	2654	2352	2317	2041	736	787	707
23	4039	3414	3801	3231	3651	3639	4149	4063	3977	4395	4269	3989	3617	3420	3204	821	696	691
24	5407	4842	5414	4803	4783	4873	5872	5488	5321	5535	5728	5558	5072	5269	4486	724	715	613
25	7073	6318	6467	6013	6507	6495	7193	6876	7061	7214	7294	7068	6118	6371	5772	703	750	709
26	8731	7941	8019	7593	7545	8206	8826	8424	8447	8701	8891	8659	7962	7839	6997	731	676	677
27	9786	9141	10045	9112	8909	9422	10460	9394	9598	10262	9924	9928	9413	9355	8418	727	675	714
28	11544	9959	10934	10477	10508	11303	12120	11528	11150	11979	11827	11632	10593	10423	9703	763	756	680
29	12740	11925	12357	11716	11401	11858	12927	12550	12478	13326	12674	12718	11936	12129	11397	765	756	635
30	14179	13707	14155	13264	13186	13789	14547	14310	13713	14752	14331	14399	13654	13732	12873	616	565	574
31	15345	14659	14756	14335	14204	14491	15580	15255	14641	15363	15183	14547	14326	14553	13846	666	648	607
32	16344	15298	16483	15292	14922	15297	16819	16638	16015	16876	16792	16283	15281	15442	14799	654	661	629
33	17268	16601	17051	16310	16126	16370	17474	17146	16634	17957	17563	16946	16221	16418	15837	746	678	639
34	18158	17901	18154	17262	17104	17643	18589	18518	17804	18674	18440	17942	16750	17548	16673	672	653	554
35	18768	18745	18990	17833	17963	18083	19680	19139	18605	18947	19683	18554	17860	18627	17586	644	628	603
36	20150	19720	20364	18610	18526	18895	20342	19939	19243	20105	20888	19488	18539	19311	18327	603	641	661
37	20725	20247	21050	19733	19515	19580	20795	20714	20184	21346	21244	20241	19501	20692	19162	629	643	604
38	21742	20951	21231	20556	20504	20601	22361	21955	21224	22069	22185	21284	20352	21358	19642	640	602	592
39	22836	21793	22883	22057	21558	21391	22904	22575	22107	22475	22246	21536	20849	21758	21387	694	693	587
40	22931	22867	22586	22272	21536	21510	23358	22940	22199	23128	23075	22660	22031	22860	21736	707	615	542

## Sheet: S9
Time (s)	1.6 μM HumIF1(1-81) WT			1.6 μM HumIF1(1-81) WT_Zero adjusted			0.8 μM HumIF1(1-81) WT			0.8 μM HumIF1(1-81) WT_Zero adjusted			0.4 μM HumIF1(1-81) WT			0.4 μM HumIF1(1-81) WT_Zero adjusted			0.2 μM HumIF1(1-81) WT			0.2 μM HumIF1(1-81) WT_Zero adjusted			0.1 μM HumIF1(1-81) WT			0.1 μM HumIF1(1-81) WT_Zero adjusted			0.05 μM HumIF1(1-81) WT			0.05 μM HumIF1(1-81) WT_Zero adjusted			No IF1			No IF1_Zero adjusted			Oligomycin			Oligomycin
0	0.6105	0.6072	0.6089	0	0	0	0.6078	0.6095	0.611	0	0	0	0.6065	0.6147	0.609	0	0	0	0.6029	0.5948	0.6243	0	0	0	0.5988	0.5926	0.6202	0	0	0	0.5958	0.5785	0.5857	0	0	0	0.6011	0.6008	0.5997	0	0	0	0.5989	0.5921	0.6074	0	0	0
15	0.6081	0.6053	0.6072	-0.0024	-0.0019	-0.0017	0.6044	0.6065	0.6082	-0.0034	-0.003	-0.0028	0.6021	0.6106	0.6055	-0.0044	-0.0041	-0.0035	0.598	0.5902	0.619	-0.0049	-0.0046	-0.0053	0.5934	0.5871	0.6137	-0.0054	-0.0055	-0.0065	0.5896	0.572	0.5795	-0.0062	-0.0065	-0.0062	0.5945	0.5941	0.5932	-0.0066	-0.0067	-0.0065	0.5981	0.5916	0.6071	-0.0008	-0.0005	-0.0003
30	0.6058	0.6035	0.6053	-0.0047	-0.0037	-0.0036	0.6013	0.6035	0.6051	-0.0065	-0.006	-0.0059	0.5985	0.606	0.6009	-0.008	-0.0087	-0.0081	0.5926	0.5846	0.6129	-0.0103	-0.0102	-0.0114	0.5871	0.5809	0.6065	-0.0117	-0.0117	-0.0137	0.582	0.565	0.5717	-0.0138	-0.0135	-0.014	0.5867	0.5864	0.5857	-0.0144	-0.0144	-0.014	0.5974	0.5912	0.6101	-0.0015	-0.0009	0.0027
45	0.6033	0.6013	0.6032	-0.0072	-0.0059	-0.0057	0.598	0.6007	0.6021	-0.0098	-0.0088	-0.0089	0.594	0.6018	0.5972	-0.0125	-0.0129	-0.0118	0.5864	0.5793	0.6065	-0.0165	-0.0155	-0.0178	0.58	0.5745	0.5998	-0.0188	-0.0181	-0.0204	0.5736	0.5572	0.5639	-0.0222	-0.0213	-0.0218	0.5788	0.5784	0.5778	-0.0223	-0.0224	-0.0219	0.5968	0.5905	0.6052	-0.0021	-0.0016	-0.0022
60	0.6019	0.5998	0.6017	-0.0086	-0.0074	-0.0072	0.5952	0.5982	0.5994	-0.0126	-0.0113	-0.0116	0.5899	0.5975	0.5936	-0.0166	-0.0172	-0.0154	0.5808	0.5741	0.6017	-0.0221	-0.0207	-0.0226	0.5733	0.5682	0.5939	-0.0255	-0.0244	-0.0263	0.566	0.5499	0.5562	-0.0298	-0.0286	-0.0295	0.5712	0.5704	0.5704	-0.0299	-0.0304	-0.0293	0.596	0.59	0.6048	-0.0029	-0.0021	-0.0026
75	0.6002	0.5984	0.6003	-0.0103	-0.0088	-0.0086	0.5928	0.596	0.5973	-0.015	-0.0135	-0.0137	0.5862	0.5937	0.5906	-0.0203	-0.021	-0.0184	0.5752	0.5693	0.5963	-0.0277	-0.0255	-0.028	0.5663	0.5624	0.5865	-0.0325	-0.0302	-0.0337	0.5579	0.5432	0.5491	-0.0379	-0.0353	-0.0366	0.5632	0.5627	0.5627	-0.0379	-0.0381	-0.037	0.5958	0.5904	0.6057	-0.0031	-0.0017	-0.0017
90	0.5986	0.597	0.5993	-0.0119	-0.0102	-0.0096	0.5906	0.5937	0.5954	-0.0172	-0.0158	-0.0156	0.5825	0.59	0.5873	-0.024	-0.0247	-0.0217	0.5701	0.5641	0.5917	-0.0328	-0.0307	-0.0326	0.5607	0.5559	0.5798	-0.0381	-0.0367	-0.0404	0.5499	0.5362	0.5416	-0.0459	-0.0423	-0.0441	0.5555	0.5548	0.5549	-0.0456	-0.046	-0.0448	0.5951	0.5899	0.6035	-0.0038	-0.0022	-0.0039
105	0.5974	0.5958	0.5986	-0.0131	-0.0114	-0.0103	0.5888	0.592	0.5935	-0.019	-0.0175	-0.0175	0.579	0.5869	0.5843	-0.0275	-0.0278	-0.0247	0.5655	0.5597	0.5869	-0.0374	-0.0351	-0.0374	0.5533	0.5499	0.5738	-0.0455	-0.0427	-0.0464	0.5425	0.5289	0.5345	-0.0533	-0.0496	-0.0512	0.5478	0.5468	0.5473	-0.0533	-0.054	-0.0524	0.5947	0.589	0.6031	-0.0042	-0.0031	-0.0043
120	0.5962	0.5947	0.5974	-0.0143	-0.0125	-0.0115	0.5871	0.59	0.5918	-0.0207	-0.0195	-0.0192	0.5761	0.5835	0.5812	-0.0304	-0.0312	-0.0278	0.5608	0.5551	0.5824	-0.0421	-0.0397	-0.0419	0.5466	0.5441	0.5678	-0.0522	-0.0485	-0.0524	0.5348	0.5214	0.5272	-0.061	-0.0571	-0.0585	0.5398	0.5385	0.5394	-0.0613	-0.0623	-0.0603	0.5937	0.5883	0.6022	-0.0052	-0.0038	-0.0052
135	0.5949	0.5935	0.5964	-0.0156	-0.0137	-0.0125	0.5847	0.5885	0.5904	-0.0231	-0.021	-0.0206	0.5729	0.5811	0.5788	-0.0336	-0.0336	-0.0302	0.5552	0.5506	0.5786	-0.0477	-0.0442	-0.0457	0.5398	0.5379	0.5624	-0.059	-0.0547	-0.0578	0.5263	0.5142	0.5193	-0.0695	-0.0643	-0.0664	0.5319	0.5308	0.5315	-0.0692	-0.07	-0.0682	0.5933	0.5876	0.6016	-0.0056	-0.0045	-0.0058
150	0.594	0.5924	0.5957	-0.0165	-0.0148	-0.0132	0.5836	0.5869	0.5884	-0.0242	-0.0226	-0.0226	0.5701	0.578	0.5759	-0.0364	-0.0367	-0.0331	0.5508	0.5465	0.5732	-0.0521	-0.0483	-0.0511	0.5338	0.5319	0.5557	-0.065	-0.0607	-0.0645	0.5187	0.5064	0.5121	-0.0771	-0.0721	-0.0736	0.5238	0.5227	0.5253	-0.0773	-0.0781	-0.0744	0.5924	0.5867	0.6008	-0.0065	-0.0054	-0.0066
165	0.5932	0.5915	0.5943	-0.0173	-0.0157	-0.0146	0.5821	0.5855	0.5872	-0.0257	-0.024	-0.0238	0.5676	0.5749	0.5737	-0.0389	-0.0398	-0.0353	0.5464	0.5421	0.569	-0.0565	-0.0527	-0.0553	0.5275	0.5258	0.5489	-0.0713	-0.0668	-0.0713	0.5106	0.4985	0.5047	-0.0852	-0.08	-0.081	0.5156	0.5147	0.5157	-0.0855	-0.0861	-0.084	0.5918	0.5859	0.6003	-0.0071	-0.0062	-0.0071
180	0.592	0.5904	0.5936	-0.0185	-0.0168	-0.0153	0.5806	0.5841	0.5859	-0.0272	-0.0254	-0.0251	0.5648	0.5729	0.5713	-0.0417	-0.0418	-0.0377	0.542	0.5379	0.565	-0.0609	-0.0569	-0.0593	0.5212	0.5195	0.5425	-0.0776	-0.0731	-0.0777	0.5031	0.4908	0.4973	-0.0927	-0.0877	-0.0884	0.5077	0.5065	0.5079	-0.0934	-0.0943	-0.0918	0.5912	0.5849	0.5997	-0.0077	-0.0072	-0.0077
195	0.5912	0.5896	0.5924	-0.0193	-0.0176	-0.0165	0.5793	0.5826	0.5845	-0.0285	-0.0269	-0.0265	0.5626	0.5699	0.5688	-0.0439	-0.0448	-0.0402	0.5375	0.534	0.5605	-0.0654	-0.0608	-0.0638	0.5151	0.5137	0.5368	-0.0837	-0.0789	-0.0834	0.4952	0.4835	0.4901	-0.1006	-0.095	-0.0956	0.4998	0.4986	0.4999	-0.1013	-0.1022	-0.0998	0.5905	0.5841	0.599	-0.0084	-0.008	-0.0084
210	0.5904	0.5884	0.5917	-0.0201	-0.0188	-0.0172	0.5779	0.5816	0.5837	-0.0299	-0.0279	-0.0273	0.5599	0.5676	0.5666	-0.0466	-0.0471	-0.0424	0.5333	0.5297	0.5562	-0.0696	-0.0651	-0.0681	0.5085	0.5079	0.5303	-0.0903	-0.0847	-0.0899	0.487	0.4759	0.4822	-0.1088	-0.1026	-0.1035	0.4919	0.4901	0.4918	-0.1092	-0.1107	-0.1079	0.5895	0.5834	0.5983	-0.0094	-0.0087	-0.0091
225	0.5895	0.5875	0.5906	-0.021	-0.0197	-0.0183	0.5766	0.5801	0.5823	-0.0312	-0.0294	-0.0287	0.559	0.5648	0.5646	-0.0475	-0.0499	-0.0444	0.5287	0.5258	0.552	-0.0742	-0.069	-0.0723	0.5028	0.5016	0.5241	-0.096	-0.091	-0.0961	0.4792	0.4684	0.4746	-0.1166	-0.1101	-0.1111	0.484	0.4821	0.4838	-0.1171	-0.1187	-0.1159	0.5888	0.5825	0.5979	-0.0101	-0.0096	-0.0095
240	0.5886	0.5866	0.5899	-0.0219	-0.0206	-0.019	0.5754	0.5788	0.5809	-0.0324	-0.0307	-0.0301	0.5555	0.5623	0.5623	-0.051	-0.0524	-0.0467	0.5248	0.522	0.5477	-0.0781	-0.0728	-0.0766	0.4983	0.4956	0.518	-0.1005	-0.097	-0.1022	0.4713	0.4608	0.4672	-0.1245	-0.1177	-0.1185	0.4756	0.474	0.4757	-0.1255	-0.1268	-0.124	0.588	0.5819	0.5969	-0.0109	-0.0102	-0.0105
255	0.5873	0.5856	0.5889	-0.0232	-0.0216	-0.02	0.5737	0.5777	0.5794	-0.0341	-0.0318	-0.0316	0.5529	0.5604	0.5604	-0.0536	-0.0543	-0.0486	0.5204	0.5181	0.5437	-0.0825	-0.0767	-0.0806	0.495	0.4897	0.5122	-0.1038	-0.1029	-0.108	0.4632	0.4537	0.4603	-0.1326	-0.1248	-0.1254	0.4674	0.4659	0.4672	-0.1337	-0.1349	-0.1325	0.5873	0.5812	0.5962	-0.0116	-0.0109	-0.0112
270	0.5868	0.5852	0.5883	-0.0237	-0.022	-0.0206	0.5728	0.5764	0.5782	-0.035	-0.0331	-0.0328	0.5528	0.558	0.5583	-0.0537	-0.0567	-0.0507	0.5163	0.5142	0.5398	-0.0866	-0.0806	-0.0845	0.4915	0.4839	0.5058	-0.1073	-0.1087	-0.1144	0.4555	0.4464	0.4528	-0.1403	-0.1321	-0.1329	0.4593	0.4578	0.4592	-0.1418	-0.143	-0.1405	0.5867	0.5802	0.5953	-0.0122	-0.0119	-0.0121
285	0.5859	0.5843	0.587	-0.0246	-0.0229	-0.0219	0.5715	0.5751	0.5771	-0.0363	-0.0344	-0.0339	0.5489	0.5556	0.5562	-0.0576	-0.0591	-0.0528	0.5124	0.5105	0.5361	-0.0905	-0.0843	-0.0882	0.4856	0.4781	0.5001	-0.1132	-0.1145	-0.1201	0.4477	0.4388	0.4454	-0.1481	-0.1397	-0.1403	0.4511	0.4497	0.4509	-0.15	-0.1511	-0.1488	0.5861	0.5797	0.5946	-0.0128	-0.0124	-0.0128
300	0.5853	0.5839	0.5865	-0.0252	-0.0233	-0.0224	0.5701	0.5738	0.5758	-0.0377	-0.0357	-0.0352	0.5466	0.5533	0.5543	-0.0599	-0.0614	-0.0547	0.5085	0.5069	0.5321	-0.0944	-0.0879	-0.0922	0.479	0.4724	0.4939	-0.1198	-0.1202	-0.1263	0.4395	0.4321	0.4383	-0.1563	-0.1464	-0.1474	0.4429	0.4416	0.4429	-0.1582	-0.1592	-0.1568	0.5854	0.5789	0.5938	-0.0135	-0.0132	-0.0136
315	0.5842	0.583	0.5856	-0.0263	-0.0242	-0.0233	0.5692	0.5725	0.5749	-0.0386	-0.037	-0.0361	0.5443	0.5517	0.5523	-0.0622	-0.063	-0.0567	0.5047	0.5033	0.5283	-0.0982	-0.0915	-0.096	0.4716	0.4668	0.4883	-0.1272	-0.1258	-0.1319	0.4317	0.4245	0.4309	-0.1641	-0.154	-0.1548	0.4348	0.4331	0.4348	-0.1663	-0.1677	-0.1649	0.5845	0.5785	0.5931	-0.0144	-0.0136	-0.0143
330	0.5834	0.5822	0.5847	-0.0271	-0.025	-0.0242	0.5681	0.5717	0.5735	-0.0397	-0.0378	-0.0375	0.5427	0.5495	0.5502	-0.0638	-0.0652	-0.0588	0.5007	0.4998	0.5246	-0.1022	-0.095	-0.0997	0.4641	0.4609	0.4825	-0.1347	-0.1317	-0.1377	0.4241	0.4175	0.4237	-0.1717	-0.161	-0.162	0.4264	0.4252	0.4265	-0.1747	-0.1756	-0.1732	0.584	0.5775	0.5927	-0.0149	-0.0146	-0.0147
345	0.5825	0.5817	0.5839	-0.028	-0.0255	-0.025	0.5671	0.5705	0.5723	-0.0407	-0.039	-0.0387	0.5405	0.5476	0.548	-0.066	-0.0671	-0.061	0.4974	0.4964	0.523	-0.1055	-0.0984	-0.1013	0.4577	0.4555	0.4767	-0.1411	-0.1371	-0.1435	0.4164	0.4103	0.4172	-0.1794	-0.1682	-0.1685	0.4185	0.4171	0.4186	-0.1826	-0.1837	-0.1811	0.5833	0.577	0.5918	-0.0156	-0.0151	-0.0156
360	0.5817	0.5812	0.5829	-0.0288	-0.026	-0.026	0.5669	0.5695	0.5713	-0.0409	-0.04	-0.0397	0.5388	0.5458	0.5461	-0.0677	-0.0689	-0.0629	0.4937	0.4931	0.5184	-0.1092	-0.1017	-0.1059	0.4512	0.4501	0.4713	-0.1476	-0.1425	-0.1489	0.4089	0.4034	0.4098	-0.1869	-0.1751	-0.1759	0.4104	0.409	0.4105	-0.1907	-0.1918	-0.1892	0.5824	0.5765	0.5913	-0.0165	-0.0156	-0.0161
375	0.5808	0.5806	0.5824	-0.0297	-0.0266	-0.0265	0.5648	0.5683	0.5706	-0.043	-0.0412	-0.0404	0.5368	0.5439	0.5442	-0.0697	-0.0708	-0.0648	0.4903	0.4898	0.5142	-0.1126	-0.105	-0.1101	0.4453	0.4447	0.4662	-0.1535	-0.1479	-0.154	0.4012	0.3965	0.4029	-0.1946	-0.182	-0.1828	0.4024	0.4008	0.4021	-0.1987	-0.2	-0.1976	0.5816	0.5759	0.5905	-0.0173	-0.0162	-0.0169
390	0.5802	0.58	0.5817	-0.0303	-0.0272	-0.0272	0.5635	0.5674	0.5693	-0.0443	-0.0421	-0.0417	0.5352	0.5425	0.5421	-0.0713	-0.0722	-0.0669	0.4872	0.4866	0.5114	-0.1157	-0.1082	-0.1129	0.4395	0.4393	0.4607	-0.1593	-0.1533	-0.1595	0.3938	0.3895	0.3961	-0.202	-0.189	-0.1896	0.3942	0.3923	0.3943	-0.2069	-0.2085	-0.2054	0.5807	0.5751	0.5897	-0.0182	-0.017	-0.0177
405	0.5796	0.5795	0.581	-0.0309	-0.0277	-0.0279	0.5663	0.5666	0.5681	-0.0415	-0.0429	-0.0429	0.5334	0.5405	0.5405	-0.0731	-0.0742	-0.0685	0.4837	0.4835	0.5077	-0.1192	-0.1113	-0.1166	0.4347	0.4343	0.4551	-0.1641	-0.1583	-0.1651	0.3863	0.3827	0.3893	-0.2095	-0.1958	-0.1964	0.3863	0.3841	0.3862	-0.2148	-0.2167	-0.2135	0.5803	0.5746	0.5892	-0.0186	-0.0175	-0.0182
420	0.5788	0.579	0.5804	-0.0317	-0.0282	-0.0285	0.5615	0.5658	0.5674	-0.0463	-0.0437	-0.0436	0.5319	0.5396	0.5389	-0.0746	-0.0751	-0.0701	0.4808	0.4807	0.509	-0.1221	-0.1141	-0.1153	0.4289	0.429	0.4498	-0.1699	-0.1636	-0.1704	0.379	0.3756	0.3829	-0.2168	-0.2029	-0.2028	0.3782	0.3762	0.3782	-0.2229	-0.2246	-0.2215	0.5797	0.5736	0.5887	-0.0192	-0.0185	-0.0187
435	0.5782	0.5781	0.5798	-0.0323	-0.0291	-0.0291	0.5631	0.5649	0.5664	-0.0447	-0.0446	-0.0446	0.5302	0.5374	0.5371	-0.0763	-0.0773	-0.0719	0.4776	0.4777	0.5017	-0.1253	-0.1171	-0.1226	0.4239	0.424	0.4447	-0.1749	-0.1686	-0.1755	0.3719	0.369	0.3757	-0.2239	-0.2095	-0.21	0.3701	0.3676	0.3702	-0.231	-0.2332	-0.2295	0.5789	0.5732	0.588	-0.02	-0.0189	-0.0194
450	0.5775	0.5779	0.579	-0.033	-0.0293	-0.0299	0.56	0.5646	0.5654	-0.0478	-0.0449	-0.0456	0.5289	0.5361	0.5353	-0.0776	-0.0786	-0.0737	0.4746	0.4751	0.4987	-0.1283	-0.1197	-0.1256	0.4187	0.419	0.4398	-0.1801	-0.1736	-0.1804	0.3646	0.362	0.3694	-0.2312	-0.2165	-0.2163	0.3622	0.3594	0.3619	-0.2389	-0.2414	-0.2378	0.5782	0.5723	0.5872	-0.0207	-0.0198	-0.0202
465	0.5767	0.5772	0.5781	-0.0338	-0.03	-0.0308	0.559	0.5635	0.565	-0.0488	-0.046	-0.046	0.5274	0.535	0.5337	-0.0791	-0.0797	-0.0753	0.4718	0.4728	0.4956	-0.1311	-0.122	-0.1287	0.4136	0.4141	0.4347	-0.1852	-0.1785	-0.1855	0.3575	0.3554	0.3625	-0.2383	-0.2231	-0.2232	0.3542	0.3513	0.3537	-0.2469	-0.2495	-0.246	0.5778	0.5717	0.5865	-0.0211	-0.0204	-0.0209
480	0.576	0.5763	0.5776	-0.0345	-0.0309	-0.0313	0.5588	0.5628	0.5636	-0.049	-0.0467	-0.0474	0.5259	0.5334	0.5321	-0.0806	-0.0813	-0.0769	0.4689	0.4696	0.4928	-0.134	-0.1252	-0.1315	0.4085	0.4092	0.4297	-0.1903	-0.1834	-0.1905	0.3503	0.3486	0.3562	-0.2455	-0.2299	-0.2295	0.3465	0.3432	0.3456	-0.2546	-0.2576	-0.2541	0.5771	0.5711	0.5858	-0.0218	-0.021	-0.0216
495	0.5755	0.5761	0.5771	-0.035	-0.0311	-0.0318	0.5577	0.5621	0.5629	-0.0501	-0.0474	-0.0481	0.5247	0.5321	0.5305	-0.0818	-0.0826	-0.0785	0.4661	0.4667	0.49	-0.1368	-0.1281	-0.1343	0.4038	0.4044	0.4247	-0.195	-0.1882	-0.1955	0.3431	0.3418	0.3494	-0.2527	-0.2367	-0.2363	0.3379	0.3346	0.3377	-0.2632	-0.2662	-0.262	0.5764	0.5704	0.5858	-0.0225	-0.0217	-0.0216
510	0.5751	0.5754	0.5766	-0.0354	-0.0318	-0.0323	0.557	0.5614	0.5619	-0.0508	-0.0481	-0.0491	0.5236	0.5306	0.5295	-0.0829	-0.0841	-0.0795	0.4634	0.4644	0.487	-0.1395	-0.1304	-0.1373	0.3989	0.3994	0.4199	-0.1999	-0.1932	-0.2003	0.3364	0.335	0.3429	-0.2594	-0.2435	-0.2428	0.3297	0.3266	0.3297	-0.2714	-0.2742	-0.27	0.5757	0.5697	0.5842	-0.0232	-0.0224	-0.0232
525	0.5742	0.5749	0.5759	-0.0363	-0.0323	-0.033	0.5562	0.5608	0.5612	-0.0516	-0.0487	-0.0498	0.5221	0.5294	0.5279	-0.0844	-0.0853	-0.0811	0.4608	0.4619	0.4839	-0.1421	-0.1329	-0.1404	0.3944	0.3948	0.4151	-0.2044	-0.1978	-0.2051	0.3297	0.3282	0.3364	-0.2661	-0.2503	-0.2493	0.3216	0.3184	0.3216	-0.2795	-0.2824	-0.2781	0.5753	0.5689	0.5836	-0.0236	-0.0232	-0.0238
540	0.5739	0.5744	0.5753	-0.0366	-0.0328	-0.0336	0.5553	0.5601	0.5606	-0.0525	-0.0494	-0.0504	0.5209	0.528	0.5266	-0.0856	-0.0867	-0.0824	0.4581	0.4593	0.481	-0.1448	-0.1355	-0.1433	0.3897	0.39	0.4107	-0.2091	-0.2026	-0.2095	0.3224	0.3216	0.3298	-0.2734	-0.2569	-0.2559	0.3132	0.3102	0.3138	-0.2879	-0.2906	-0.2859	0.5744	0.5684	0.5831	-0.0245	-0.0237	-0.0243
555	0.5735	0.574	0.5746	-0.037	-0.0332	-0.0343	0.5546	0.5594	0.5596	-0.0532	-0.0501	-0.0514	0.5201	0.5269	0.5254	-0.0864	-0.0878	-0.0836	0.4556	0.4568	0.478	-0.1473	-0.138	-0.1463	0.3851	0.3853	0.4058	-0.2137	-0.2073	-0.2144	0.3156	0.315	0.3235	-0.2802	-0.2635	-0.2622	0.3052	0.3021	0.3053	-0.2959	-0.2987	-0.2944	0.5741	0.5678	0.5823	-0.0248	-0.0243	-0.0251
570	0.5726	0.5734	0.5742	-0.0379	-0.0338	-0.0347	0.5543	0.559	0.5589	-0.0535	-0.0505	-0.0521	0.5187	0.5257	0.5241	-0.0878	-0.089	-0.0849	0.4533	0.4545	0.4754	-0.1496	-0.1403	-0.1489	0.3807	0.3809	0.401	-0.2181	-0.2117	-0.2192	0.309	0.3085	0.3172	-0.2868	-0.27	-0.2685	0.297	0.294	0.2973	-0.3041	-0.3068	-0.3024	0.5733	0.567	0.5817	-0.0256	-0.0251	-0.0257
585	0.5721	0.5727	0.5736	-0.0384	-0.0345	-0.0353	0.5535	0.5584	0.5581	-0.0543	-0.0511	-0.0529	0.5173	0.5247	0.5228	-0.0892	-0.09	-0.0862	0.4508	0.452	0.4724	-0.1521	-0.1428	-0.1519	0.3759	0.3762	0.3966	-0.2229	-0.2164	-0.2236	0.3021	0.3018	0.3104	-0.2937	-0.2767	-0.2753	0.2887	0.2857	0.2892	-0.3124	-0.3151	-0.3105	0.5726	0.5664	0.581	-0.0263	-0.0257	-0.0264
600	0.5718	0.5723	0.5732	-0.0387	-0.0349	-0.0357	0.5529	0.5575	0.5573	-0.0549	-0.052	-0.0537	0.5163	0.5237	0.5215	-0.0902	-0.091	-0.0875	0.4485	0.4497	0.4701	-0.1544	-0.1451	-0.1542	0.3715	0.3716	0.3924	-0.2273	-0.221	-0.2278	0.2954	0.2952	0.3041	-0.3004	-0.2833	-0.2816	0.2804	0.2776	0.2811	-0.3207	-0.3232	-0.3186	0.5722	0.5659	0.5803	-0.0267	-0.0262	-0.0271

## Sheet: S10
Time (s)	1.6 μM HumIF1(1-81)-Y33W			1.6 μM HumIF1(1-81)-Y33W Zero adjusted			0.8 μM HumIF1(1-81)-Y33W			0.8 μM HumIF1(1-81)-Y33W Zero adjusted			0.4 μM HumIF1(1-81)-Y33W			0.4 μM HumIF1(1-81)-Y33W Zero adjusted			0.2 μM HumIF1(1-81)-Y33W			0.2 μM HumIF1(1-81)-Y33W Zero adjusted			0.1 μM HumIF1(1-81)-Y33W			0.1 μM HumIF1(1-81)-Y33W Zero adjusted			0.05 μM HumIF1(1-81)-Y33W			0.05 μM HumIF1(1-81)-Y33W Zero adjusted			No IF1			No IF1 Zero adjusted			Oligomycin			Oligomycin Zero adjusted
0	0.6059	0.6034	0.6061	0	0	0	0.606	0.6018	0.6033	0	0	0	0.61	0.6024	0.6004	0	0	0	0.6066	0.5992	0.6088	0	0	0	0.6042	0.5951	0.5866	0	0	0	0.5909	0.5799	0.5802	0	0	0	0.5963	0.5851	0.5858	0	0	0	0.6115	0.599	0.6015	0	0	0
15	0.604	0.6016	0.6035	-0.0019	-0.0018	-0.0026	0.6032	0.5987	0.6002	-0.0028	-0.0031	-0.0031	0.6053	0.5978	0.5955	-0.0047	-0.0046	-0.0049	0.6004	0.5932	0.6027	-0.0062	-0.006	-0.0061	0.5967	0.5882	0.5795	-0.0075	-0.0069	-0.0071	0.5825	0.5721	0.5724	-0.0084	-0.0078	-0.0078	0.5883	0.5773	0.5781	-0.008	-0.0078	-0.0077	0.611	0.5983	0.6012	-0.0005	-0.0007	-0.0003
30	0.6015	0.5992	0.6008	-0.0044	-0.0042	-0.0053	0.5996	0.5954	0.5964	-0.0064	-0.0064	-0.0069	0.6	0.5928	0.5905	-0.01	-0.0096	-0.0099	0.5934	0.5866	0.5959	-0.0132	-0.0126	-0.0129	0.5878	0.5799	0.5714	-0.0164	-0.0152	-0.0152	0.5728	0.563	0.5634	-0.0181	-0.0169	-0.0168	0.5789	0.5684	0.5683	-0.0174	-0.0167	-0.0175	0.6101	0.5975	0.6002	-0.0014	-0.0015	-0.0013
45	0.5997	0.597	0.5989	-0.0062	-0.0064	-0.0072	0.5966	0.5923	0.593	-0.0094	-0.0095	-0.0103	0.595	0.5881	0.5858	-0.015	-0.0143	-0.0146	0.5862	0.5803	0.5894	-0.0204	-0.0189	-0.0194	0.5791	0.5716	0.5635	-0.0251	-0.0235	-0.0231	0.5632	0.5542	0.5542	-0.0277	-0.0257	-0.026	0.5696	0.5589	0.5587	-0.0267	-0.0262	-0.0271	0.6092	0.5964	0.5994	-0.0023	-0.0026	-0.0021
60	0.5981	0.5953	0.5968	-0.0078	-0.0081	-0.0093	0.594	0.5898	0.5901	-0.012	-0.012	-0.0132	0.5906	0.5838	0.5815	-0.0194	-0.0186	-0.0189	0.5796	0.5735	0.583	-0.027	-0.0257	-0.0258	0.5709	0.5639	0.5558	-0.0333	-0.0312	-0.0308	0.5537	0.5451	0.5452	-0.0372	-0.0348	-0.035	0.5598	0.5495	0.5494	-0.0365	-0.0356	-0.0364	0.6087	0.596	0.5988	-0.0028	-0.003	-0.0027
75	0.5958	0.595	0.595	-0.0101	-0.0084	-0.0111	0.5913	0.5875	0.5876	-0.0147	-0.0143	-0.0157	0.5861	0.5795	0.5773	-0.0239	-0.0229	-0.0231	0.5733	0.5673	0.5767	-0.0333	-0.0319	-0.0321	0.5623	0.5553	0.548	-0.0419	-0.0398	-0.0386	0.5445	0.5363	0.5368	-0.0464	-0.0436	-0.0434	0.5511	0.5401	0.54	-0.0452	-0.045	-0.0458	0.6074	0.5952	0.5981	-0.0041	-0.0038	-0.0034
90	0.5941	0.5928	0.5932	-0.0118	-0.0106	-0.0129	0.5893	0.5854	0.585	-0.0167	-0.0164	-0.0183	0.5821	0.576	0.5732	-0.0279	-0.0264	-0.0272	0.567	0.5614	0.5707	-0.0396	-0.0378	-0.0381	0.5537	0.5477	0.5401	-0.0505	-0.0474	-0.0465	0.5348	0.5277	0.5278	-0.0561	-0.0522	-0.0524	0.5404	0.5305	0.5301	-0.0559	-0.0546	-0.0557	0.6066	0.5945	0.5971	-0.0049	-0.0045	-0.0044
105	0.5928	0.5918	0.5919	-0.0131	-0.0116	-0.0142	0.5867	0.5832	0.5828	-0.0193	-0.0186	-0.0205	0.5791	0.5723	0.5699	-0.0309	-0.0301	-0.0305	0.5608	0.5558	0.5648	-0.0458	-0.0434	-0.044	0.5454	0.5399	0.5324	-0.0588	-0.0552	-0.0542	0.5253	0.5186	0.5186	-0.0656	-0.0613	-0.0616	0.5307	0.5208	0.5205	-0.0656	-0.0643	-0.0653	0.6062	0.5934	0.5963	-0.0053	-0.0056	-0.0052
120	0.5915	0.5908	0.5903	-0.0144	-0.0126	-0.0158	0.5847	0.5813	0.5808	-0.0213	-0.0205	-0.0225	0.5748	0.5689	0.566	-0.0352	-0.0335	-0.0344	0.5548	0.5499	0.5591	-0.0518	-0.0493	-0.0497	0.5372	0.532	0.5244	-0.067	-0.0631	-0.0622	0.516	0.5097	0.5094	-0.0749	-0.0702	-0.0708	0.5208	0.5111	0.5108	-0.0755	-0.074	-0.075	0.605	0.5925	0.5959	-0.0065	-0.0065	-0.0056
135	0.5903	0.5893	0.5889	-0.0156	-0.0141	-0.0172	0.5829	0.5796	0.5788	-0.0231	-0.0222	-0.0245	0.5717	0.5658	0.5631	-0.0383	-0.0366	-0.0373	0.5492	0.5443	0.5535	-0.0574	-0.0549	-0.0553	0.5292	0.5244	0.5165	-0.075	-0.0707	-0.0701	0.5062	0.5007	0.5003	-0.0847	-0.0792	-0.0799	0.5108	0.5015	0.501	-0.0855	-0.0836	-0.0848	0.6041	0.5918	0.595	-0.0074	-0.0072	-0.0065
150	0.5891	0.5876	0.5876	-0.0168	-0.0158	-0.0185	0.5811	0.5775	0.5769	-0.0249	-0.0243	-0.0264	0.5683	0.5627	0.5601	-0.0417	-0.0397	-0.0403	0.5444	0.539	0.5481	-0.0622	-0.0602	-0.0607	0.5214	0.5168	0.5093	-0.0828	-0.0783	-0.0773	0.4973	0.4911	0.4913	-0.0936	-0.0888	-0.0889	0.5011	0.4916	0.4915	-0.0952	-0.0935	-0.0943	0.6034	0.5906	0.594	-0.0081	-0.0084	-0.0075
165	0.5879	0.5864	0.5863	-0.018	-0.017	-0.0198	0.5791	0.5759	0.575	-0.0269	-0.0259	-0.0283	0.5651	0.56	0.5569	-0.0449	-0.0424	-0.0435	0.5395	0.534	0.5427	-0.0671	-0.0652	-0.0661	0.5135	0.5089	0.5013	-0.0907	-0.0862	-0.0853	0.4874	0.4823	0.4823	-0.1035	-0.0976	-0.0979	0.4913	0.4821	0.4814	-0.105	-0.103	-0.1044	0.6024	0.59	0.5932	-0.0091	-0.009	-0.0083
180	0.5867	0.5851	0.585	-0.0192	-0.0183	-0.0211	0.5774	0.5741	0.5733	-0.0286	-0.0277	-0.03	0.5622	0.5571	0.5544	-0.0478	-0.0453	-0.046	0.5344	0.529	0.5377	-0.0722	-0.0702	-0.0711	0.5063	0.5012	0.4938	-0.0979	-0.0939	-0.0928	0.4779	0.473	0.4734	-0.113	-0.1069	-0.1068	0.4816	0.4725	0.472	-0.1147	-0.1126	-0.1138	0.6014	0.5896	0.5926	-0.0101	-0.0094	-0.0089
195	0.5858	0.5838	0.5835	-0.0201	-0.0196	-0.0226	0.5758	0.5729	0.5717	-0.0302	-0.0289	-0.0316	0.5593	0.5547	0.5511	-0.0507	-0.0477	-0.0493	0.5281	0.5236	0.5323	-0.0785	-0.0756	-0.0765	0.4972	0.4937	0.4863	-0.107	-0.1014	-0.1003	0.4684	0.4646	0.4645	-0.1225	-0.1153	-0.1157	0.4719	0.4631	0.4621	-0.1244	-0.122	-0.1237	0.6007	0.5887	0.5916	-0.0108	-0.0103	-0.0099
210	0.5844	0.5831	0.5827	-0.0215	-0.0203	-0.0234	0.574	0.5714	0.5701	-0.032	-0.0304	-0.0332	0.5564	0.5517	0.5482	-0.0536	-0.0507	-0.0522	0.5231	0.5186	0.5273	-0.0835	-0.0806	-0.0815	0.4891	0.486	0.4787	-0.1151	-0.1091	-0.1079	0.4589	0.4547	0.4557	-0.132	-0.1252	-0.1245	0.4612	0.4529	0.452	-0.1351	-0.1322	-0.1338	0.5997	0.5877	0.5911	-0.0118	-0.0113	-0.0104
225	0.5861	0.5818	0.5815	-0.0198	-0.0216	-0.0246	0.5722	0.57	0.5688	-0.0338	-0.0318	-0.0345	0.5538	0.5491	0.5459	-0.0562	-0.0533	-0.0545	0.5179	0.5136	0.5226	-0.0887	-0.0856	-0.0862	0.4811	0.4783	0.4717	-0.1231	-0.1168	-0.1149	0.4494	0.4457	0.4473	-0.1415	-0.1342	-0.1329	0.4517	0.4438	0.4422	-0.1446	-0.1413	-0.1436	0.599	0.5867	0.5899	-0.0125	-0.0123	-0.0116
240	0.5823	0.581	0.5807	-0.0236	-0.0224	-0.0254	0.5705	0.5684	0.5671	-0.0355	-0.0334	-0.0362	0.5508	0.5467	0.5433	-0.0592	-0.0557	-0.0571	0.5129	0.5089	0.5175	-0.0937	-0.0903	-0.0913	0.4736	0.4709	0.4644	-0.1306	-0.1242	-0.1222	0.4399	0.4371	0.4388	-0.151	-0.1428	-0.1414	0.4413	0.435	0.4324	-0.155	-0.1501	-0.1534	0.5983	0.5859	0.5894	-0.0132	-0.0131	-0.0121
255	0.5812	0.58	0.5793	-0.0247	-0.0234	-0.0268	0.5689	0.5672	0.5654	-0.0371	-0.0346	-0.0379	0.5484	0.5437	0.5408	-0.0616	-0.0587	-0.0596	0.508	0.505	0.5128	-0.0986	-0.0942	-0.096	0.466	0.4637	0.457	-0.1382	-0.1314	-0.1296	0.4307	0.4283	0.4298	-0.1602	-0.1516	-0.1504	0.4315	0.4253	0.4228	-0.1648	-0.1598	-0.163	0.598	0.5852	0.5885	-0.0135	-0.0138	-0.013
270	0.5805	0.5792	0.5785	-0.0254	-0.0242	-0.0276	0.5676	0.5654	0.5636	-0.0384	-0.0364	-0.0397	0.5457	0.5411	0.5383	-0.0643	-0.0613	-0.0621	0.5034	0.4992	0.5079	-0.1032	-0.1	-0.1009	0.4585	0.4562	0.45	-0.1457	-0.1389	-0.1366	0.4216	0.4196	0.4217	-0.1693	-0.1603	-0.1585	0.4213	0.4152	0.4131	-0.175	-0.1699	-0.1727	0.5964	0.5844	0.5879	-0.0151	-0.0146	-0.0136
285	0.5795	0.5784	0.5775	-0.0264	-0.025	-0.0286	0.566	0.5639	0.5621	-0.04	-0.0379	-0.0412	0.5434	0.5386	0.5357	-0.0666	-0.0638	-0.0647	0.4989	0.4945	0.5034	-0.1077	-0.1047	-0.1054	0.4508	0.4491	0.4428	-0.1534	-0.146	-0.1438	0.4127	0.411	0.413	-0.1782	-0.1689	-0.1672	0.4113	0.4051	0.4033	-0.185	-0.18	-0.1825	0.5957	0.5835	0.5867	-0.0158	-0.0155	-0.0148
300	0.5783	0.5777	0.5764	-0.0276	-0.0257	-0.0297	0.5645	0.5627	0.5604	-0.0415	-0.0391	-0.0429	0.5411	0.5359	0.5331	-0.0689	-0.0665	-0.0673	0.4941	0.4903	0.4993	-0.1125	-0.1089	-0.1095	0.4432	0.4418	0.4359	-0.161	-0.1533	-0.1507	0.4034	0.403	0.4049	-0.1875	-0.1769	-0.1753	0.4015	0.3952	0.3936	-0.1948	-0.1899	-0.1922	0.5948	0.5827	0.586	-0.0167	-0.0163	-0.0155
315	0.5773	0.5768	0.5757	-0.0286	-0.0266	-0.0304	0.5634	0.5616	0.5587	-0.0426	-0.0402	-0.0446	0.5382	0.5331	0.5305	-0.0718	-0.0693	-0.0699	0.4896	0.4853	0.4946	-0.117	-0.1139	-0.1142	0.4361	0.4347	0.4291	-0.1681	-0.1604	-0.1575	0.3944	0.3944	0.3968	-0.1965	-0.1855	-0.1834	0.3911	0.3858	0.3837	-0.2052	-0.1993	-0.2021	0.5941	0.582	0.5851	-0.0174	-0.017	-0.0164
330	0.5767	0.576	0.5744	-0.0292	-0.0274	-0.0317	0.5622	0.5596	0.5575	-0.0438	-0.0422	-0.0458	0.5356	0.5308	0.5281	-0.0744	-0.0716	-0.0723	0.4852	0.4832	0.4906	-0.1214	-0.116	-0.1182	0.4288	0.4278	0.4224	-0.1754	-0.1673	-0.1642	0.3856	0.3864	0.3885	-0.2053	-0.1935	-0.1917	0.3812	0.3765	0.3738	-0.2151	-0.2086	-0.212	0.5935	0.5809	0.5845	-0.018	-0.0181	-0.017
345	0.5757	0.5754	0.5737	-0.0302	-0.028	-0.0324	0.5609	0.5583	0.5562	-0.0451	-0.0435	-0.0471	0.5332	0.5282	0.5257	-0.0768	-0.0742	-0.0747	0.4809	0.4768	0.4864	-0.1257	-0.1224	-0.1224	0.4217	0.4211	0.4156	-0.1825	-0.174	-0.171	0.3768	0.3794	0.3806	-0.2141	-0.2005	-0.1996	0.3713	0.3667	0.364	-0.225	-0.2184	-0.2218	0.5926	0.5806	0.5838	-0.0189	-0.0184	-0.0177
360	0.575	0.5748	0.5729	-0.0309	-0.0286	-0.0332	0.5599	0.5568	0.5547	-0.0461	-0.045	-0.0486	0.531	0.5259	0.5235	-0.079	-0.0765	-0.0769	0.4768	0.4728	0.4825	-0.1298	-0.1264	-0.1263	0.4149	0.4142	0.4092	-0.1893	-0.1809	-0.1774	0.3681	0.3702	0.3726	-0.2228	-0.2097	-0.2076	0.3613	0.3569	0.3542	-0.235	-0.2282	-0.2316	0.5917	0.5795	0.5829	-0.0198	-0.0195	-0.0186
375	0.5743	0.5739	0.5722	-0.0316	-0.0295	-0.0339	0.5587	0.5558	0.553	-0.0473	-0.046	-0.0503	0.5291	0.5239	0.5211	-0.0809	-0.0785	-0.0793	0.473	0.469	0.4788	-0.1336	-0.1302	-0.13	0.4081	0.4075	0.4027	-0.1961	-0.1876	-0.1839	0.3598	0.3621	0.3649	-0.2311	-0.2178	-0.2153	0.3512	0.3476	0.3441	-0.2451	-0.2375	-0.2417	0.5909	0.5788	0.5821	-0.0206	-0.0202	-0.0194
390	0.5736	0.573	0.5712	-0.0323	-0.0304	-0.0349	0.5577	0.5544	0.5518	-0.0483	-0.0474	-0.0515	0.5264	0.5215	0.5192	-0.0836	-0.0809	-0.0812	0.4689	0.4647	0.4748	-0.1377	-0.1345	-0.134	0.401	0.4011	0.3964	-0.2032	-0.194	-0.1902	0.3511	0.3545	0.3572	-0.2398	-0.2254	-0.223	0.3413	0.3379	0.3342	-0.255	-0.2472	-0.2516	0.5903	0.5781	0.5812	-0.0212	-0.0209	-0.0203
405	0.5726	0.5725	0.5705	-0.0333	-0.0309	-0.0356	0.5567	0.5532	0.5503	-0.0493	-0.0486	-0.053	0.5242	0.5197	0.5167	-0.0858	-0.0827	-0.0837	0.4652	0.4609	0.4713	-0.1414	-0.1383	-0.1375	0.3943	0.3944	0.3902	-0.2099	-0.2007	-0.1964	0.3431	0.3464	0.3495	-0.2478	-0.2335	-0.2307	0.3317	0.3283	0.3242	-0.2646	-0.2568	-0.2616	0.5894	0.5773	0.5805	-0.0221	-0.0217	-0.021
420	0.5727	0.5718	0.5698	-0.0332	-0.0316	-0.0363	0.5558	0.552	0.5494	-0.0502	-0.0498	-0.0539	0.522	0.5176	0.5149	-0.088	-0.0848	-0.0855	0.4612	0.4571	0.4673	-0.1454	-0.1421	-0.1415	0.3878	0.3879	0.3838	-0.2164	-0.2072	-0.2028	0.335	0.3386	0.3417	-0.2559	-0.2413	-0.2385	0.3218	0.3185	0.3141	-0.2745	-0.2666	-0.2717	0.5887	0.5765	0.5797	-0.0228	-0.0225	-0.0218
435	0.5712	0.5711	0.5692	-0.0347	-0.0323	-0.0369	0.5545	0.551	0.5483	-0.0515	-0.0508	-0.055	0.5202	0.5156	0.5129	-0.0898	-0.0868	-0.0875	0.4574	0.4533	0.4642	-0.1492	-0.1459	-0.1446	0.3812	0.3815	0.3777	-0.223	-0.2136	-0.2089	0.3268	0.3309	0.3343	-0.2641	-0.249	-0.2459	0.3121	0.3085	0.3041	-0.2842	-0.2766	-0.2817	0.5879	0.5758	0.579	-0.0236	-0.0232	-0.0225
450	0.5712	0.57	0.5681	-0.0347	-0.0334	-0.038	0.5536	0.55	0.5469	-0.0524	-0.0518	-0.0564	0.518	0.5137	0.5107	-0.092	-0.0887	-0.0897	0.454	0.4498	0.4602	-0.1526	-0.1494	-0.1486	0.3748	0.3753	0.3714	-0.2294	-0.2198	-0.2152	0.3188	0.3233	0.3266	-0.2721	-0.2566	-0.2536	0.3022	0.2986	0.2946	-0.2941	-0.2865	-0.2912	0.5873	0.5749	0.5783	-0.0242	-0.0241	-0.0232
465	0.5701	0.5695	0.5675	-0.0358	-0.0339	-0.0386	0.5529	0.549	0.5461	-0.0531	-0.0528	-0.0572	0.5164	0.5119	0.5091	-0.0936	-0.0905	-0.0913	0.4506	0.4462	0.4572	-0.156	-0.153	-0.1516	0.369	0.369	0.3656	-0.2352	-0.2261	-0.221	0.311	0.3157	0.3192	-0.2799	-0.2642	-0.261	0.2926	0.2891	0.2847	-0.3037	-0.296	-0.3011	0.5864	0.5744	0.5775	-0.0251	-0.0246	-0.024
480	0.5692	0.5687	0.5673	-0.0367	-0.0347	-0.0388	0.5518	0.5479	0.5447	-0.0542	-0.0539	-0.0586	0.5146	0.5105	0.5074	-0.0954	-0.0919	-0.093	0.4475	0.4433	0.4538	-0.1591	-0.1559	-0.155	0.3631	0.3629	0.3597	-0.2411	-0.2322	-0.2269	0.3031	0.3082	0.312	-0.2878	-0.2717	-0.2682	0.2832	0.2795	0.2746	-0.3131	-0.3056	-0.3112	0.5857	0.5736	0.5767	-0.0258	-0.0254	-0.0248
495	0.5684	0.5679	0.5665	-0.0375	-0.0355	-0.0396	0.5511	0.5471	0.5437	-0.0549	-0.0547	-0.0596	0.5127	0.5084	0.5055	-0.0973	-0.094	-0.0949	0.4442	0.4394	0.4505	-0.1624	-0.1598	-0.1583	0.357	0.3569	0.3537	-0.2472	-0.2382	-0.2329	0.2954	0.3007	0.3043	-0.2955	-0.2792	-0.2759	0.2735	0.2701	0.2649	-0.3228	-0.315	-0.3209	0.585	0.5728	0.5757	-0.0265	-0.0262	-0.0258
510	0.5684	0.5672	0.5655	-0.0375	-0.0362	-0.0406	0.5502	0.5464	0.543	-0.0558	-0.0554	-0.0603	0.5108	0.5069	0.504	-0.0992	-0.0955	-0.0964	0.4416	0.4363	0.4473	-0.165	-0.1629	-0.1615	0.3508	0.351	0.3478	-0.2534	-0.2441	-0.2388	0.2876	0.2933	0.2972	-0.3033	-0.2866	-0.283	0.2641	0.2609	0.2554	-0.3322	-0.3242	-0.3304	0.584	0.572	0.5754	-0.0275	-0.027	-0.0261
525	0.5668	0.5666	0.5649	-0.0391	-0.0368	-0.0412	0.5496	0.5454	0.5421	-0.0564	-0.0564	-0.0612	0.5095	0.5052	0.5023	-0.1005	-0.0972	-0.0981	0.4389	0.4325	0.4441	-0.1677	-0.1667	-0.1647	0.3456	0.3451	0.3418	-0.2586	-0.25	-0.2448	0.2802	0.2864	0.2896	-0.3107	-0.2935	-0.2906	0.2546	0.2516	0.2458	-0.3417	-0.3335	-0.34	0.5834	0.5715	0.5749	-0.0281	-0.0275	-0.0266
540	0.5672	0.5659	0.5643	-0.0387	-0.0375	-0.0418	0.5487	0.5446	0.5412	-0.0573	-0.0572	-0.0621	0.508	0.5038	0.5008	-0.102	-0.0986	-0.0996	0.4356	0.4297	0.4409	-0.171	-0.1695	-0.1679	0.3399	0.3393	0.3362	-0.2643	-0.2558	-0.2504	0.2726	0.279	0.2827	-0.3183	-0.3009	-0.2975	0.2457	0.2425	0.2369	-0.3506	-0.3426	-0.3489	0.5828	0.5708	0.574	-0.0287	-0.0282	-0.0275
555	0.5658	0.5653	0.5634	-0.0401	-0.0381	-0.0427	0.5477	0.544	0.5403	-0.0583	-0.0578	-0.063	0.5063	0.5032	0.4993	-0.1037	-0.0992	-0.1011	0.4328	0.4267	0.4384	-0.1738	-0.1725	-0.1704	0.3347	0.3336	0.3308	-0.2695	-0.2615	-0.2558	0.2651	0.272	0.2756	-0.3258	-0.3079	-0.3046	0.2371	0.2338	0.2286	-0.3592	-0.3513	-0.3572	0.5822	0.5699	0.5734	-0.0293	-0.0291	-0.0281
570	0.5651	0.5646	0.5629	-0.0408	-0.0388	-0.0432	0.5472	0.5439	0.5396	-0.0588	-0.0579	-0.0637	0.5053	0.5018	0.4977	-0.1047	-0.1006	-0.1027	0.4301	0.4234	0.4348	-0.1765	-0.1758	-0.174	0.329	0.3277	0.3251	-0.2752	-0.2674	-0.2615	0.2579	0.2649	0.268	-0.333	-0.315	-0.3122	0.2291	0.2261	0.2237	-0.3672	-0.359	-0.3621	0.5813	0.5689	0.5725	-0.0302	-0.0301	-0.029
585	0.5644	0.5638	0.5626	-0.0415	-0.0396	-0.0435	0.5462	0.5422	0.539	-0.0598	-0.0596	-0.0643	0.5035	0.5001	0.4963	-0.1065	-0.1023	-0.1041	0.4272	0.4206	0.4319	-0.1794	-0.1786	-0.1769	0.3229	0.3221	0.3197	-0.2813	-0.273	-0.2669	0.2507	0.2578	0.2612	-0.3402	-0.3221	-0.319	0.2234	0.2202	0.2183	-0.3729	-0.3649	-0.3675	0.5808	0.5686	0.5719	-0.0307	-0.0304	-0.0296
600	0.5639	0.5631	0.5615	-0.042	-0.0403	-0.0446	0.5454	0.5415	0.538	-0.0606	-0.0603	-0.0653	0.5023	0.4982	0.4951	-0.1077	-0.1042	-0.1053	0.4248	0.4176	0.4292	-0.1818	-0.1816	-0.1796	0.3176	0.3167	0.3144	-0.2866	-0.2784	-0.2722	0.2437	0.251	0.2543	-0.3472	-0.3289	-0.3259	0.2205	0.2172	0.2166	-0.3758	-0.3679	-0.3692	0.5795	0.5678	0.5711	-0.032	-0.0312	-0.0304

[truncated: 17 more sheets: S11, S12, S13, S14, S15, S16, S17, S18, S19, S20, S21, S22, S23, S24, S25, S26, S27]
